# Supplementary material for: Global Chromatin Changes Resulting from Single-Gene Inactivation—The Role of SMARCB1 in Malignant Rhabdoid Tumor
Source: Cancers (Basel). 2021 May 23;13(11):2561. doi: 10.3390/cancers13112561 (PMC8197137; doi:10.3390/cancers13112561)
Supplement: Supplementary file 1 [file cancers-13-02561-s001.zip]

Archive with 10 entries (10 files):
- Supplemental FigS1_S4.pptx
- __MACOSX/._Supplemental FigS1_S4.pptx
- Supplemental table 1 Homer motif analysis of BRD9 targets in BT16 cells.txt
- __MACOSX/._Supplemental table 1 Homer motif analysis of BRD9 targets in BT16 cells.txt
- Supplemental table 2 Homer motif analysis of BRD9 targets in G401 cells.txt
- __MACOSX/._Supplemental table 2 Homer motif analysis of BRD9 targets in G401 cells.txt
- Supplementary table 3 Promoter methylation m-values in normal kidney.xls
- __MACOSX/._Supplementary table 3 Promoter methylation m-values in normal kidney.xls
- Supplementary table 4 Promoter methylation m-values in Rhabdoid tumors.xls
- __MACOSX/._Supplementary table 4 Promoter methylation m-values in Rhabdoid tumors.xls
