# Supplementary material for: Global Chromatin Changes Resulting from Single-Gene Inactivation—The Role of SMARCB1 in Malignant Rhabdoid Tumor
Source: Cancers (Basel). 2021 May 23;13(11):2561. doi: 10.3390/cancers13112561 (PMC8197137; doi:10.3390/cancers13112561)
Supplement: Supplementary file 1 [file cancers-13-02561-s001.zip › Supplemental table 1 Homer motif analysis of BRD9 targets in BT16 cells.txt]

Motif Name	Consensus	P-value	Log P-value	q-value (Benjamini)	# of Target Sequences with Motif(of 4711)	% of Target Sequences with Motif	# of Background Sequences with Motif(of 36091)	% of Background Sequences with Motif
CTCF(Zf)/CD4+-CTCF-ChIP-Seq(Barski_et_al.)/Homer	AYAGTGCCMYCTRGTGGCCA	1e-327	-7.531e+02	0.0000	653.0	13.86%	711.0	1.97%
BORIS(Zf)/K562-CTCFL-ChIP-Seq(GSE32465)/Homer	CNNBRGCGCCCCCTGSTGGC	1e-202	-4.660e+02	0.0000	859.0	18.23%	2016.8	5.59%
Fli1(ETS)/CD8-FLI-ChIP-Seq(GSE20898)/Homer	NRYTTCCGGH	1e-27	-6.248e+01	0.0000	868.0	18.42%	4628.9	12.82%
Elk4(ETS)/Hela-Elk4-ChIP-Seq(GSE31477)/Homer	NRYTTCCGGY	1e-22	-5.103e+01	0.0000	637.0	13.52%	3300.9	9.15%
SUT1?/SacCer-Promoters/Homer	CCCCGCGC	1e-18	-4.299e+01	0.0000	4583.0	97.26%	34133.2	94.57%
CRF10(AP2EREBP)/col100-CRF10-DAP-Seq(GSE60143)/Homer	DCCGCCGYHA	1e-16	-3.911e+01	0.0000	2082.0	44.19%	13757.6	38.12%
ERF11(AP2EREBP)/col-ERF11-DAP-Seq(GSE60143)/Homer	RTGGCGGCGG	1e-16	-3.748e+01	0.0000	1455.0	30.88%	9200.1	25.49%
ETV4(ETS)/HepG2-ETV4-ChIP-Seq(ENCODE)/Homer	ACCGGAAGTG	1e-15	-3.577e+01	0.0000	925.0	19.63%	5499.0	15.24%
ERF8(AP2EREBP)/colamp-ERF8-DAP-Seq(GSE60143)/Homer	CGCCGYCATW	1e-15	-3.576e+01	0.0000	1538.0	32.64%	9847.6	27.28%
Elk1(ETS)/Hela-Elk1-ChIP-Seq(GSE31477)/Homer	HACTTCCGGY	1e-14	-3.292e+01	0.0000	610.0	12.95%	3419.3	9.47%
RAP26(AP2EREBP)/colamp-RAP26-DAP-Seq(GSE60143)/Homer	HDATGGCGGCGG	1e-13	-3.210e+01	0.0000	1717.0	36.44%	11263.4	31.21%
AT5G05550(Trihelix)/col-AT5G05550-DAP-Seq(GSE60143)/Homer	HDNHDTCKCCGGMGA	1e-13	-3.089e+01	0.0000	1211.0	25.70%	7629.6	21.14%
ERF4(AP2EREBP)/colamp-ERF4-DAP-Seq(GSE60143)/Homer	WDWTGGCGGCGG	1e-12	-2.979e+01	0.0000	1538.0	32.64%	10023.6	27.77%
ETS1(ETS)/Jurkat-ETS1-ChIP-Seq(GSE17954)/Homer	ACAGGAAGTG	1e-12	-2.932e+01	0.0000	630.0	13.37%	3623.0	10.04%
ABR1(AP2EREBP)/colamp-ABR1-DAP-Seq(GSE60143)/Homer	AAATGGCGGCGG	1e-12	-2.921e+01	0.0000	1353.0	28.71%	8697.4	24.10%
SeqBias: CG-repeat	CGCGCGCGCG	1e-12	-2.840e+01	0.0000	3053.0	64.79%	21554.1	59.72%
ERF3(AP2EREBP)/colamp-ERF3-DAP-Seq(GSE60143)/Homer	ATGGCGGCGG	1e-12	-2.799e+01	0.0000	1233.0	26.17%	7869.4	21.80%
ETS(ETS)/Promoter/Homer	AACCGGAAGT	1e-12	-2.787e+01	0.0000	312.0	6.62%	1573.4	4.36%
ELF1(ETS)/Jurkat-ELF1-ChIP-Seq(SRA014231)/Homer	AVCCGGAAGT	1e-11	-2.672e+01	0.0000	530.0	11.25%	3005.5	8.33%
SeqBias: CG bias	SSSSSSSSSS	1e-11	-2.621e+01	0.0000	4700.0	99.75%	35678.9	98.85%
YY1(Zf)/Promoter/Homer	CAAGATGGCGGC	1e-11	-2.615e+01	0.0000	117.0	2.48%	444.3	1.23%
ERF115(AP2EREBP)/colamp-ERF115-DAP-Seq(GSE60143)/Homer	WTKRCGGCGB	1e-10	-2.463e+01	0.0000	2071.0	43.95%	14154.6	39.22%
ERF7(AP2EREBP)/col-ERF7-DAP-Seq(GSE60143)/Homer	ATGRCGGCGG	1e-10	-2.420e+01	0.0000	1712.0	36.33%	11490.9	31.84%
SeqBias: polyA-repeat	AAAAAAAAAA	1e-10	-2.339e+01	0.0000	4028.0	85.48%	29587.1	81.97%
ESE3(AP2EREBP)/col-ESE3-DAP-Seq(GSE60143)/Homer	GACGGTGG	1e-9	-2.285e+01	0.0000	1886.0	40.03%	12835.3	35.56%
GABPA(ETS)/Jurkat-GABPa-ChIP-Seq(GSE17954)/Homer	RACCGGAAGT	1e-9	-2.235e+01	0.0000	600.0	12.73%	3572.4	9.90%
AT4G18450(AP2EREBP)/col-AT4G18450-DAP-Seq(GSE60143)/Homer	ATGGCGGCKG	1e-9	-2.185e+01	0.0000	987.0	20.95%	6294.9	17.44%
AT1G71450(AP2EREBP)/col-AT1G71450-DAP-Seq(GSE60143)/Homer	DHDWTGTCGGTG	1e-9	-2.116e+01	0.0000	1591.0	33.76%	10708.2	29.67%
Fos(bZIP)/TSC-Fos-ChIP-Seq(GSE110950)/Homer	NDATGASTCAYN	1e-9	-2.109e+01	0.0000	156.0	3.31%	708.7	1.96%
CTCF-SatelliteElement(Zf?)/CD4+-CTCF-ChIP-Seq(Barski_et_al.)/Homer	TGCAGTTCCMVNWRTGGCCA	1e-9	-2.107e+01	0.0000	27.0	0.57%	49.0	0.14%
AT1G28160(AP2EREBP)/colamp-AT1G28160-DAP-Seq(GSE60143)/Homer	GGCGGCGG	1e-9	-2.105e+01	0.0000	2642.0	56.07%	18647.0	51.66%
AP-1(bZIP)/ThioMac-PU.1-ChIP-Seq(GSE21512)/Homer	VTGACTCATC	1e-8	-2.037e+01	0.0000	201.0	4.27%	987.3	2.74%
ERF105(AP2EREBP)/colamp-ERF105-DAP-Seq(GSE60143)/Homer	TGGCGGCT	1e-8	-1.998e+01	0.0000	2047.0	43.44%	14159.3	39.23%
BATF(bZIP)/Th17-BATF-ChIP-Seq(GSE39756)/Homer	DATGASTCAT	1e-8	-1.987e+01	0.0000	166.0	3.52%	781.8	2.17%
PUCHI(AP2EREBP)/colamp-PUCHI-DAP-Seq(GSE60143)/Homer	GCGCCGTY	1e-8	-1.978e+01	0.0000	1490.0	31.62%	10016.5	27.75%
Fra1(bZIP)/BT549-Fra1-ChIP-Seq(GSE46166)/Homer	NNATGASTCATH	1e-8	-1.932e+01	0.0000	149.0	3.16%	686.2	1.90%
ETV1(ETS)/GIST48-ETV1-ChIP-Seq(GSE22441)/Homer	AACCGGAAGT	1e-8	-1.929e+01	0.0000	829.0	17.59%	5250.5	14.55%
Atf3(bZIP)/GBM-ATF3-ChIP-Seq(GSE33912)/Homer	DATGASTCATHN	1e-8	-1.896e+01	0.0000	172.0	3.65%	828.9	2.30%
ERF13(AP2EREBP)/colamp-ERF13-DAP-Seq(GSE60143)/Homer	TYAGCCGCCATT	1e-8	-1.890e+01	0.0000	1468.0	31.15%	9888.9	27.40%
E2F4(E2F)/K562-E2F4-ChIP-Seq(GSE31477)/Homer	GGCGGGAAAH	1e-8	-1.883e+01	0.0000	742.0	15.75%	4650.4	12.88%
JunB(bZIP)/DendriticCells-Junb-ChIP-Seq(GSE36099)/Homer	RATGASTCAT	1e-8	-1.877e+01	0.0000	154.0	3.27%	722.3	2.00%
Trl(Zf)/S2-GAGAfactor-ChIP-Seq(GSE40646)/Homer	RGAGAGAG	1e-8	-1.863e+01	0.0000	1821.0	38.65%	12520.9	34.69%
Zfp281(Zf)/ES-Zfp281-ChIP-Seq(GSE81042)/Homer	CCCCTCCCCCAC	1e-8	-1.861e+01	0.0000	331.0	7.02%	1844.1	5.11%
ERF5(AP2EREBP)/colamp-ERF5-DAP-Seq(GSE60143)/Homer	DCMGCCGCCA	1e-8	-1.846e+01	0.0000	1056.0	22.41%	6900.9	19.12%
Fra2(bZIP)/Striatum-Fra2-ChIP-Seq(GSE43429)/Homer	GGATGACTCATC	1e-7	-1.837e+01	0.0000	143.0	3.03%	661.1	1.83%
TEAD1(TEAD)/HepG2-TEAD1-ChIP-Seq(Encode)/Homer	CYRCATTCCA	1e-7	-1.818e+01	0.0000	300.0	6.37%	1649.2	4.57%
RAP212(AP2EREBP)/col-RAP212-DAP-Seq(GSE60143)/Homer	CGCCGCCATTTT	1e-7	-1.796e+01	0.0000	1183.0	25.11%	7838.4	21.72%
ERF104(AP2EREBP)/col-ERF104-DAP-Seq(GSE60143)/Homer	GGCGGCGG	1e-7	-1.784e+01	0.0000	1939.0	41.15%	13439.8	37.24%
At2g33710(AP2EREBP)/colamp-At2g33710-DAP-Seq(GSE60143)/Homer	WTKGCGGCKR	1e-7	-1.756e+01	0.0000	2094.0	44.44%	14620.8	40.51%
Jun-AP1(bZIP)/K562-cJun-ChIP-Seq(GSE31477)/Homer	GATGASTCATCN	1e-7	-1.728e+01	0.0000	90.0	1.91%	367.5	1.02%
TBP3(MYBrelated)/col-TBP3-DAP-Seq(GSE60143)/Homer	VYTAGGGCAN	1e-7	-1.723e+01	0.0000	253.0	5.37%	1361.1	3.77%
ERF9(AP2EREBP)/colamp-ERF9-DAP-Seq(GSE60143)/Homer	AWATGGCGGCGG	1e-7	-1.704e+01	0.0000	668.0	14.18%	4183.7	11.59%
AT3G12130(C3H)/colamp-AT3G12130-DAP-Seq(GSE60143)/Homer	TMACTTTTTV	1e-7	-1.673e+01	0.0000	569.0	12.08%	3501.8	9.70%
At1g19210(AP2EREBP)/colamp-At1g19210-DAP-Seq(GSE60143)/Homer	HCACCGACCAHN	1e-7	-1.625e+01	0.0000	976.0	20.71%	6402.6	17.74%
Fosl2(bZIP)/3T3L1-Fosl2-ChIP-Seq(GSE56872)/Homer	NATGASTCABNN	1e-7	-1.617e+01	0.0000	115.0	2.44%	521.0	1.44%
CRF4(AP2EREBP)/colamp-CRF4-DAP-Seq(GSE60143)/Homer	CGCCGCCA	1e-6	-1.603e+01	0.0000	1264.0	26.83%	8505.4	23.57%
AT2G28810(C2C2dof)/colamp-AT2G28810-DAP-Seq(GSE60143)/Homer	VAAAAAGTWA	1e-6	-1.602e+01	0.0000	542.0	11.50%	3333.3	9.24%
OBP3(C2C2dof)/col-OBP3-DAP-Seq(GSE60143)/Homer	NYWACTTTTT	1e-6	-1.601e+01	0.0000	636.0	13.50%	3989.1	11.05%
At5g18450(AP2EREBP)/col-At5g18450-DAP-Seq(GSE60143)/Homer	CACCGCTT	1e-6	-1.585e+01	0.0000	1908.0	40.49%	13297.8	36.84%
Etv2(ETS)/ES-ER71-ChIP-Seq(GSE59402)/Homer	NNAYTTCCTGHN	1e-6	-1.568e+01	0.0000	470.0	9.97%	2845.2	7.88%
LBD13(LOBAS2)/colamp-LBD13-DAP-Seq(GSE60143)/Homer	KCCGTNWTTTBCGGC	1e-6	-1.524e+01	0.0000	1032.0	21.90%	6845.8	18.97%
EHF(ETS)/LoVo-EHF-ChIP-Seq(GSE49402)/Homer	AVCAGGAAGT	1e-6	-1.521e+01	0.0000	562.0	11.93%	3495.8	9.69%
ERF10(AP2EREBP)/col-ERF10-DAP-Seq(GSE60143)/Homer	RTGGCGGCGG	1e-6	-1.506e+01	0.0000	1309.0	27.78%	8876.7	24.59%
At1g75490(AP2EREBP)/colamp-At1g75490-DAP-Seq(GSE60143)/Homer	CACCGMCT	1e-6	-1.497e+01	0.0000	1503.0	31.90%	10313.2	28.57%
CDF3(C2C2dof)/colamp-CDF3-DAP-Seq(GSE60143)/Homer	AAAAGTRM	1e-6	-1.480e+01	0.0000	385.0	8.17%	2286.6	6.34%
DREB19(AP2EREBP)/colamp-DREB19-DAP-Seq(GSE60143)/Homer	AATGTCGGTK	1e-6	-1.463e+01	0.0000	363.0	7.70%	2141.4	5.93%
EWS:FLI1-fusion(ETS)/SK_N_MC-EWS:FLI1-ChIP-Seq(SRA014231)/Homer	VACAGGAAAT	1e-6	-1.462e+01	0.0000	313.0	6.64%	1806.0	5.00%
DREB2(AP2EREBP)/col-DREB2-DAP-Seq(GSE60143)/Homer	TMACCGACATWA	1e-6	-1.434e+01	0.0000	283.0	6.01%	1611.2	4.46%
dof24(C2C2dof)/col-dof24-DAP-Seq(GSE60143)/Homer	TWMCTTTTTG	1e-5	-1.380e+01	0.0000	476.0	10.10%	2937.4	8.14%
LBD23(LOBAS2)/colamp-LBD23-DAP-Seq(GSE60143)/Homer	GCGNAWWWTNCGCYW	1e-5	-1.379e+01	0.0000	887.0	18.82%	5853.0	16.22%
DEL2(E2FDP)/col-DEL2-DAP-Seq(GSE60143)/Homer	WTTTCSCGCC	1e-5	-1.369e+01	0.0000	360.0	7.64%	2143.6	5.94%
TEAD4(TEA)/Tropoblast-Tead4-ChIP-Seq(GSE37350)/Homer	CCWGGAATGY	1e-5	-1.366e+01	0.0000	299.0	6.35%	1732.5	4.80%
At5g62940(C2C2dof)/col-At5g62940-DAP-Seq(GSE60143)/Homer	WHWHHACTTTTT	1e-5	-1.359e+01	0.0000	723.0	15.34%	4683.0	12.97%
RAP211(AP2EREBP)/colamp-RAP211-DAP-Seq(GSE60143)/Homer	RGCCGGCYWW	1e-5	-1.341e+01	0.0000	2245.0	47.64%	15970.6	44.25%
AT3G52440(C2C2dof)/colamp-AT3G52440-DAP-Seq(GSE60143)/Homer	DTHACTTTTT	1e-5	-1.341e+01	0.0000	436.0	9.25%	2671.8	7.40%
AT1G47655(C2C2dof)/colamp-AT1G47655-DAP-Seq(GSE60143)/Homer	YHACTTTTTS	1e-5	-1.333e+01	0.0000	809.0	17.17%	5308.1	14.71%
AT3G10030(Trihelix)/colamp-AT3G10030-DAP-Seq(GSE60143)/Homer	GCCGTTAA	1e-5	-1.330e+01	0.0000	156.0	3.31%	806.6	2.23%
AT3G58630(Trihelix)/col-AT3G58630-DAP-Seq(GSE60143)/Homer	TCTCCGGCGA	1e-5	-1.328e+01	0.0000	222.0	4.71%	1230.8	3.41%
LEP(AP2EREBP)/col-LEP-DAP-Seq(GSE60143)/Homer	CDCCGCCGTC	1e-5	-1.313e+01	0.0000	783.0	16.62%	5129.3	14.21%
THRb(NR)/HepG2-THRb.Flag-ChIP-Seq(Encode)/Homer	GGTCACCTGAGGTCA	1e-5	-1.308e+01	0.0000	549.0	11.65%	3468.4	9.61%
E2F3(E2F)/MEF-E2F3-ChIP-Seq(GSE71376)/Homer	BTKGGCGGGAAA	1e-5	-1.288e+01	0.0000	956.0	20.29%	6388.7	17.70%
TEAD3(TEA)/HepG2-TEAD3-ChIP-Seq(Encode)/Homer	TRCATTCCAG	1e-5	-1.279e+01	0.0000	312.0	6.62%	1839.3	5.10%
RRTF1(AP2EREBP)/colamp-RRTF1-DAP-Seq(GSE60143)/Homer	CCGCCGCHATTT	1e-5	-1.275e+01	0.0000	252.0	5.35%	1438.6	3.99%
AT1G72740(MYBrelated)/colamp-AT1G72740-DAP-Seq(GSE60143)/Homer	NNWWAMCCTAAHWNN	1e-5	-1.209e+01	0.0001	199.0	4.22%	1102.4	3.05%
NRF(NRF)/Promoter/Homer	STGCGCATGCGC	1e-5	-1.206e+01	0.0001	270.0	5.73%	1573.9	4.36%
SeqBias: A/T bias	WWWWWWWWWW	1e-5	-1.185e+01	0.0001	1742.0	36.97%	12252.4	33.95%
Bach2(bZIP)/OCILy7-Bach2-ChIP-Seq(GSE44420)/Homer	TGCTGAGTCA	1e-5	-1.179e+01	0.0001	77.0	1.63%	344.4	0.95%
ERF15(AP2EREBP)/colamp-ERF15-DAP-Seq(GSE60143)/Homer	WDHAGCMGCCAT	1e-4	-1.136e+01	0.0001	2255.0	47.86%	16161.9	44.78%
AT5G63260(C3H)/col-AT5G63260-DAP-Seq(GSE60143)/Homer	RAAAAAGTRA	1e-4	-1.116e+01	0.0002	476.0	10.10%	3016.6	8.36%
MYB65(MYB)/colamp-MYB65-DAP-Seq(GSE60143)/Homer	RACNGTTA	1e-4	-1.115e+01	0.0002	209.0	4.44%	1186.9	3.29%
CDX4(Homeobox)/ZebrafishEmbryos-Cdx4.Myc-ChIP-Seq(GSE48254)/Homer	NGYCATAAAWCH	1e-4	-1.103e+01	0.0002	125.0	2.65%	645.2	1.79%
ERG(ETS)/VCaP-ERG-ChIP-Seq(GSE14097)/Homer	ACAGGAAGTG	1e-4	-1.095e+01	0.0002	784.0	16.64%	5223.0	14.47%
EWS:ERG-fusion(ETS)/CADO_ES1-EWS:ERG-ChIP-Seq(SRA014231)/Homer	ATTTCCTGTN	1e-4	-1.093e+01	0.0002	213.0	4.52%	1217.1	3.37%
At3g04030(G2like)/col-At3g04030-DAP-Seq(GSE60143)/Homer	DRGAATCT	1e-4	-1.087e+01	0.0002	186.0	3.95%	1040.8	2.88%
E2F1(E2F)/Hela-E2F1-ChIP-Seq(GSE22478)/Homer	CWGGCGGGAA	1e-4	-1.084e+01	0.0002	452.0	9.59%	2858.2	7.92%
AT5G02460(C2C2dof)/col-AT5G02460-DAP-Seq(GSE60143)/Homer	CHCCTTTT	1e-4	-1.077e+01	0.0002	542.0	11.50%	3495.4	9.68%
MYB(HTH)/ERMYB-Myb-ChIPSeq(GSE22095)/Homer	GGCVGTTR	1e-4	-1.052e+01	0.0003	681.0	14.45%	4497.8	12.46%
DEAR2(AP2EREBP)/colamp-DEAR2-DAP-Seq(GSE60143)/Homer	HCACCGACAWHD	1e-4	-1.051e+01	0.0003	773.0	16.40%	5161.8	14.30%
Sp5(Zf)/mES-Sp5.Flag-ChIP-Seq(GSE72989)/Homer	RGKGGGCGGAGC	1e-4	-1.018e+01	0.0004	1518.0	32.22%	10667.4	29.56%
MYB81(MYB)/col-MYB81-DAP-Seq(GSE60143)/Homer	NWAACSGWTWNN	1e-4	-1.009e+01	0.0004	245.0	5.20%	1450.8	4.02%
AT5G66940(C2C2dof)/col-AT5G66940-DAP-Seq(GSE60143)/Homer	NNHACTTTWT	1e-4	-1.005e+01	0.0004	345.0	7.32%	2137.0	5.92%
Hoxd11(Homeobox)/ChickenMSG-Hoxd11.Flag-ChIP-Seq(GSE86088)/Homer	VGCCATAAAA	1e-4	-1.001e+01	0.0004	420.0	8.91%	2660.1	7.37%
AT5G47660(Trihelix)/colamp-AT5G47660-DAP-Seq(GSE60143)/Homer	AWTTTTACCG	1e-4	-9.964e+00	0.0005	194.0	4.12%	1111.5	3.08%
HOXB13(Homeobox)/ProstateTumor-HOXB13-ChIP-Seq(GSE56288)/Homer	TTTTATKRGG	1e-4	-9.830e+00	0.0005	151.0	3.20%	831.1	2.30%
NFAT(RHD)/Jurkat-NFATC1-ChIP-Seq(Jolma_et_al.)/Homer	ATTTTCCATT	1e-4	-9.774e+00	0.0005	194.0	4.12%	1115.8	3.09%
MYB73(MYB)/col-MYB73-DAP-Seq(GSE60143)/Homer	NNNNHAACNGHHDHN	1e-4	-9.754e+00	0.0006	265.0	5.62%	1594.2	4.42%
COG1(C2C2dof)/col-COG1-DAP-Seq(GSE60143)/Homer	DAAAAAGTGA	1e-4	-9.709e+00	0.0006	299.0	6.35%	1828.8	5.07%
AT3G57600(AP2EREBP)/col-AT3G57600-DAP-Seq(GSE60143)/Homer	GGCGGTGG	1e-4	-9.658e+00	0.0006	1501.0	31.85%	10571.0	29.29%
MYB33(MYB)/col-MYB33-DAP-Seq(GSE60143)/Homer	DDTYNGTTAN	1e-4	-9.638e+00	0.0006	240.0	5.09%	1427.8	3.96%
At5g08750(C3H)/col-At5g08750-DAP-Seq(GSE60143)/Homer	NWDTTGCGGCTR	1e-4	-9.608e+00	0.0006	297.0	6.30%	1817.5	5.04%
Hoxa9(Homeobox)/ChickenMSG-Hoxa9.Flag-ChIP-Seq(GSE86088)/Homer	RGCAATNAAA	1e-4	-9.554e+00	0.0006	506.0	10.74%	3283.4	9.10%
KAN2(G2like)/colamp-KAN2-DAP-Seq(GSE60143)/Homer	ATATTCTY	1e-4	-9.494e+00	0.0007	191.0	4.05%	1101.8	3.05%
SpiB(ETS)/OCILY3-SPIB-ChIP-Seq(GSE56857)/Homer	AAAGRGGAAGTG	1e-4	-9.470e+00	0.0007	99.0	2.10%	505.2	1.40%
SHN3(AP2EREBP)/col-SHN3-DAP-Seq(GSE60143)/Homer	CCGCCGCC	1e-4	-9.457e+00	0.0007	1010.0	21.43%	6939.9	19.23%
MYB77(MYB)/col-MYB77-DAP-Seq(GSE60143)/Homer	NYAACBGYMC	1e-4	-9.436e+00	0.0007	424.0	9.00%	2707.6	7.50%
MYB56(MYB)/colamp-MYB56-DAP-Seq(GSE60143)/Homer	HTAACGRMHY	1e-4	-9.393e+00	0.0007	180.0	3.82%	1030.4	2.85%
Hoxd10(Homeobox)/ChickenMSG-Hoxd10.Flag-ChIP-Seq(GSE86088)/Homer	GGCMATGAAA	1e-3	-9.057e+00	0.0010	196.0	4.16%	1144.6	3.17%
Hoxa11(Homeobox)/ChickenMSG-Hoxa11.Flag-ChIP-Seq(GSE86088)/Homer	TTTTATGGCM	1e-3	-9.005e+00	0.0010	352.0	7.47%	2216.9	6.14%
AT2G15740(C2H2)/col-AT2G15740-DAP-Seq(GSE60143)/Homer	DHNDWATCGATD	1e-3	-8.976e+00	0.0011	151.0	3.20%	847.2	2.35%
TCX2(CPP)/colamp-TCX2-DAP-Seq(GSE60143)/Homer	NNWWTTYRAAHN	1e-3	-8.873e+00	0.0012	193.0	4.10%	1128.7	3.13%
CHR(?)/Hela-CellCycle-Expression/Homer	SRGTTTCAAA	1e-3	-8.829e+00	0.0012	94.0	1.99%	483.1	1.34%
ERF2(AP2EREBP)/colamp-ERF2-DAP-Seq(GSE60143)/Homer	GGCGGCTG	1e-3	-8.818e+00	0.0012	1541.0	32.70%	10921.0	30.26%
Zic3(Zf)/mES-Zic3-ChIP-Seq(GSE37889)/Homer	GGCCYCCTGCTGDGH	1e-3	-8.772e+00	0.0013	695.0	14.75%	4672.8	12.95%
AT5G23930(mTERF)/col-AT5G23930-DAP-Seq(GSE60143)/Homer	GGCGGCTG	1e-3	-8.737e+00	0.0013	2291.0	48.62%	16601.8	46.00%
At1g36060(AP2EREBP)/colamp-At1g36060-DAP-Seq(GSE60143)/Homer	NNWWKGTCGGTG	1e-3	-8.722e+00	0.0013	453.0	9.61%	2937.3	8.14%
DPL-1(E2F)/cElegans-Adult-ChIP-Seq(modEncode)/Homer	TAGCGCGC	1e-3	-8.683e+00	0.0014	1141.0	24.21%	7947.4	22.02%
GTL1(Trihelix)/colamp-GTL1-DAP-Seq(GSE60143)/Homer	WWTTTACCKY	1e-3	-8.640e+00	0.0014	150.0	3.18%	847.0	2.35%
Adof1(C2C2dof)/col-Adof1-DAP-Seq(GSE60143)/Homer	NRWAAAGYDV	1e-3	-8.610e+00	0.0014	596.0	12.65%	3964.9	10.99%
MYNN(Zf)/HEK293-MYNN.eGFP-ChIP-Seq(Encode)/Homer	TTCAAAWTAAAAGTC	1e-3	-8.531e+00	0.0015	34.0	0.72%	131.9	0.37%
SeqBias: GA-repeat	GAGAGAGAGA	1e-3	-8.524e+00	0.0015	3096.0	65.70%	22817.2	63.22%
At5g65130(AP2EREBP)/colamp-At5g65130-DAP-Seq(GSE60143)/Homer	CCRCCGACAWTN	1e-3	-8.518e+00	0.0015	297.0	6.30%	1848.9	5.12%
MITF(bHLH)/MastCells-MITF-ChIP-Seq(GSE48085)/Homer	RTCATGTGAC	1e-3	-8.203e+00	0.0021	381.0	8.09%	2446.2	6.78%
TEAD2(TEA)/Py2T-Tead2-ChIP-Seq(GSE55709)/Homer	CCWGGAATGY	1e-3	-8.088e+00	0.0023	165.0	3.50%	958.4	2.66%
GFX(?)/Promoter/Homer	ATTCTCGCGAGA	1e-3	-8.084e+00	0.0023	22.0	0.47%	72.2	0.20%
TCFL2(HMG)/K562-TCF7L2-ChIP-Seq(GSE29196)/Homer	ACWTCAAAGG	1e-3	-8.084e+00	0.0023	22.0	0.47%	72.1	0.20%
SOL1(CPP)/colamp-SOL1-DAP-Seq(GSE60143)/Homer	ATTTAAATHN	1e-3	-7.975e+00	0.0025	177.0	3.76%	1041.7	2.89%
BMYB(HTH)/Hela-BMYB-ChIP-Seq(GSE27030)/Homer	NHAACBGYYV	1e-3	-7.958e+00	0.0026	477.0	10.12%	3137.5	8.69%
AT2G20110(CPP)/colamp-AT2G20110-DAP-Seq(GSE60143)/Homer	ATTYAAATHY	1e-3	-7.876e+00	0.0028	182.0	3.86%	1077.9	2.99%
PABPC1(?)/MEL-PABC1-CLIP-Seq(GSE69755)/Homer	HAATAAAGNN	1e-3	-7.795e+00	0.0030	230.0	4.88%	1406.9	3.90%
Sp2(Zf)/HEK293-Sp2.eGFP-ChIP-Seq(Encode)/Homer	YGGCCCCGCCCC	1e-3	-7.794e+00	0.0030	2014.0	42.74%	14558.3	40.34%
AT1G69570(C2C2dof)/col-AT1G69570-DAP-Seq(GSE60143)/Homer	WAAAAGTGHH	1e-3	-7.790e+00	0.0030	231.0	4.90%	1413.3	3.92%
NF-E2(bZIP)/K562-NFE2-ChIP-Seq(GSE31477)/Homer	GATGACTCAGCA	1e-3	-7.779e+00	0.0030	26.0	0.55%	94.4	0.26%
E2F6(E2F)/Hela-E2F6-ChIP-Seq(GSE31477)/Homer	GGCGGGAARN	1e-3	-7.738e+00	0.0031	813.0	17.25%	5582.6	15.47%
Nrf2(bZIP)/Lymphoblast-Nrf2-ChIP-Seq(GSE37589)/Homer	HTGCTGAGTCAT	1e-3	-7.724e+00	0.0031	22.0	0.47%	74.2	0.21%
At1g64620(C2C2dof)/colamp-At1g64620-DAP-Seq(GSE60143)/Homer	CACTTTTT	1e-3	-7.606e+00	0.0035	320.0	6.79%	2037.5	5.64%
ELF3(ETS)/PDAC-ELF3-ChIP-Seq(GSE64557)/Homer	ANCAGGAAGT	1e-3	-7.486e+00	0.0039	259.0	5.50%	1615.3	4.48%
ESE1(AP2EREBP)/col-ESE1-DAP-Seq(GSE60143)/Homer	GGCGGCGG	1e-3	-7.417e+00	0.0041	1677.0	35.59%	12035.5	33.35%
E2F7(E2F)/Hela-E2F7-ChIP-Seq(GSE32673)/Homer	VDTTTCCCGCCA	1e-3	-7.383e+00	0.0042	197.0	4.18%	1191.1	3.30%
Unknown5/Drosophila-Promoters/Homer	GCTGATAASV	1e-3	-7.362e+00	0.0043	149.0	3.16%	867.6	2.40%
dof42(C2C2dof)/col-dof42-DAP-Seq(GSE60143)/Homer	AAAAAGGC	1e-3	-7.314e+00	0.0045	146.0	3.10%	848.4	2.35%
MYB101(MYB)/colamp-MYB101-DAP-Seq(GSE60143)/Homer	TAACNRMY	1e-3	-7.308e+00	0.0045	480.0	10.19%	3185.9	8.83%
ERF73(AP2EREBP)/col-ERF73-DAP-Seq(GSE60143)/Homer	CCGCCGCC	1e-3	-7.260e+00	0.0047	1482.0	31.45%	10579.5	29.31%
En1(Homeobox)/SUM149-EN1-ChIP-Seq(GSE120957)/Homer	NDCTAATTAS	1e-3	-7.233e+00	0.0048	285.0	6.05%	1804.4	5.00%
Hoxc9(Homeobox)/Ainv15-Hoxc9-ChIP-Seq(GSE21812)/Homer	GGCCATAAATCA	1e-3	-7.216e+00	0.0048	64.0	1.36%	319.6	0.89%
E-box(bHLH)/Promoter/Homer	SSGGTCACGTGA	1e-3	-7.205e+00	0.0048	88.0	1.87%	470.8	1.30%
Ets1-distal(ETS)/CD4+-PolII-ChIP-Seq(Barski_et_al.)/Homer	MACAGGAAGT	1e-3	-7.186e+00	0.0049	101.0	2.14%	554.6	1.54%
Initiator/Drosophila-Promoters/Homer	NTCAGTYG	1e-3	-7.147e+00	0.0050	566.0	12.01%	3812.5	10.56%
caudal(Homeobox)/Drosophila-Embryos-ChIP-Chip(modEncode)/Homer	GGYCATAAAW	1e-3	-7.019e+00	0.0057	103.0	2.19%	570.6	1.58%
Unknown3/Arabidopsis-Promoters/Homer	AYTAAACCGG	1e-2	-6.890e+00	0.0064	74.0	1.57%	386.7	1.07%
At3g12730(G2like)/colamp-At3g12730-DAP-Seq(GSE60143)/Homer	AAGATTCT	1e-2	-6.802e+00	0.0070	279.0	5.92%	1776.2	4.92%
Elf4(ETS)/BMDM-Elf4-ChIP-Seq(GSE88699)/Homer	ACTTCCKGKT	1e-2	-6.710e+00	0.0076	518.0	10.99%	3485.1	9.66%
OBP4(C2C2dof)/col-OBP4-DAP-Seq(GSE60143)/Homer	WTTHACTTTTTB	1e-2	-6.681e+00	0.0078	227.0	4.82%	1417.5	3.93%
At4g28140(AP2EREBP)/colamp-At4g28140-DAP-Seq(GSE60143)/Homer	DCCACCGACCAW	1e-2	-6.680e+00	0.0078	274.0	5.81%	1745.8	4.84%
PHA-4(Forkhead)/cElegans-Embryos-PHA4-ChIP-Seq(modEncode)/Homer	KTGTTTGC	1e-2	-6.613e+00	0.0082	606.0	12.86%	4128.4	11.44%
Unknown-ESC-element(?)/mES-Nanog-ChIP-Seq(GSE11724)/Homer	CACAGCAGGGGG	1e-2	-6.581e+00	0.0085	442.0	9.38%	2943.1	8.15%
MYB88(MYB)/col-MYB88-DAP-Seq(GSE60143)/Homer	HNACGCTCCT	1e-2	-6.533e+00	0.0088	2186.0	46.39%	15962.2	44.22%
GFY(?)/Promoter/Homer	ACTACAATTCCC	1e-2	-6.526e+00	0.0088	47.0	1.00%	224.4	0.62%
ERF1(AP2EREBP)/colamp-ERF1-DAP-Seq(GSE60143)/Homer	GGCGGCTR	1e-2	-6.382e+00	0.0101	1371.0	29.10%	9808.9	27.18%
MYB62(MYB)/colamp-MYB62-DAP-Seq(GSE60143)/Homer	NTACCTAACT	1e-2	-6.367e+00	0.0102	345.0	7.32%	2258.1	6.26%
AT2G38300(G2like)/col-AT2G38300-DAP-Seq(GSE60143)/Homer	ADRGAATGTT	1e-2	-6.357e+00	0.0103	160.0	3.40%	965.7	2.68%
TEAD(TEA)/Fibroblast-PU.1-ChIP-Seq(Unpublished)/Homer	YCWGGAATGY	1e-2	-6.213e+00	0.0118	148.0	3.14%	887.8	2.46%
Bcl6(Zf)/Liver-Bcl6-ChIP-Seq(GSE31578)/Homer	NNNCTTTCCAGGAAA	1e-2	-6.189e+00	0.0120	426.0	9.04%	2845.2	7.88%
HOXA9(Homeobox)/HSC-Hoxa9-ChIP-Seq(GSE33509)/Homer	GGCCATAAATCA	1e-2	-6.186e+00	0.0120	89.0	1.89%	495.0	1.37%
Unknown4/Arabidopsis-Promoters/Homer	CKTCKTCTTY	1e-2	-6.081e+00	0.0132	507.0	10.76%	3435.5	9.52%
STAT4(Stat)/CD4-Stat4-ChIP-Seq(GSE22104)/Homer	NYTTCCWGGAAR	1e-2	-6.068e+00	0.0133	251.0	5.33%	1604.1	4.44%
Foxo1(Forkhead)/RAW-Foxo1-ChIP-Seq(Fan_et_al.)/Homer	CTGTTTAC	1e-2	-6.052e+00	0.0135	521.0	11.06%	3539.0	9.81%
STAT1(Stat)/HelaS3-STAT1-ChIP-Seq(GSE12782)/Homer	NATTTCCNGGAAAT	1e-2	-6.031e+00	0.0137	75.0	1.59%	407.0	1.13%
AT3G25990(Trihelix)/colamp-AT3G25990-DAP-Seq(GSE60143)/Homer	TTAACCATAG	1e-2	-5.992e+00	0.0141	111.0	2.36%	643.6	1.78%
EMB1789(C3H)/col-EMB1789-DAP-Seq(GSE60143)/Homer	TWTTTACCGYND	1e-2	-5.979e+00	0.0142	59.0	1.25%	305.4	0.85%
CELF2(RRM)/JSL1-CELF2-CLIP-Seq(GSE71264)/Homer	RGTGTCAG	1e-2	-5.938e+00	0.0147	129.0	2.74%	766.0	2.12%
AT2G40260(G2like)/colamp-AT2G40260-DAP-Seq(GSE60143)/Homer	WAAAYATTCTTT	1e-2	-5.936e+00	0.0147	185.0	3.93%	1148.3	3.18%
GFY-Staf(?,Zf)/Promoter/Homer	RACTACAATTCCCAGAAKGC	1e-2	-5.930e+00	0.0147	45.0	0.96%	219.9	0.61%
CRE(bZIP)/Promoter/Homer	CSGTGACGTCAC	1e-2	-5.913e+00	0.0149	157.0	3.33%	956.7	2.65%
CAMTA1(CAMTA)/col-CAMTA1-DAP-Seq(GSE60143)/Homer	WWAACGCGTT	1e-2	-5.887e+00	0.0152	414.0	8.79%	2772.3	7.68%
ZBTB33(Zf)/GM12878-ZBTB33-ChIP-Seq(GSE32465)/Homer	GGVTCTCGCGAGAAC	1e-2	-5.854e+00	0.0156	75.0	1.59%	409.2	1.13%
Zfp57(Zf)/H1-ZFP57.HA-ChIP-Seq(GSE115387)/Homer	NANTGCSGCA	1e-2	-5.831e+00	0.0159	521.0	11.06%	3549.1	9.83%
dof45(C2C2dof)/col-dof45-DAP-Seq(GSE60143)/Homer	NVAWAAAGTN	1e-2	-5.767e+00	0.0168	486.0	10.31%	3298.7	9.14%
DAG2(C2C2dof)/col-DAG2-DAP-Seq(GSE60143)/Homer	WWTTHACTTTTT	1e-2	-5.756e+00	0.0169	222.0	4.71%	1411.7	3.91%
GAGA-repeat/SacCer-Promoters/Homer	CTYTCTYTCTCTCTC	1e-2	-5.750e+00	0.0169	1408.0	29.88%	10133.2	28.08%
SRS7(SRS)/colamp-SRS7-DAP-Seq(GSE60143)/Homer	HATAGGTTTH	1e-2	-5.732e+00	0.0172	1159.0	24.60%	8268.5	22.91%
ATHB13(Homeobox)/col-ATHB13-DAP-Seq(GSE60143)/Homer	CAATAATT	1e-2	-5.693e+00	0.0177	85.0	1.80%	477.7	1.32%
ARF16(ARF)/col-ARF16-DAP-Seq(GSE60143)/Homer	ATTTTACGAT	1e-2	-5.692e+00	0.0177	32.0	0.68%	144.8	0.40%
OBP1(C2C2dof)/col-OBP1-DAP-Seq(GSE60143)/Homer	NHHACTTTWT	1e-2	-5.642e+00	0.0185	526.0	11.16%	3595.9	9.96%
DEL1(E2FDP)/colamp-DEL1-DAP-Seq(GSE60143)/Homer	TTCCCGCCAA	1e-2	-5.623e+00	0.0187	6.0	0.13%	12.0	0.03%
HIF-1b(HLH)/T47D-HIF1b-ChIP-Seq(GSE59937)/Homer	RTACGTGC	1e-2	-5.556e+00	0.0199	649.0	13.77%	4499.1	12.47%
Unknown(Homeobox)/Limb-p300-ChIP-Seq/Homer	SSCMATWAAA	1e-2	-5.466e+00	0.0217	91.0	1.93%	521.6	1.45%
PU.1(ETS)/ThioMac-PU.1-ChIP-Seq(GSE21512)/Homer	AGAGGAAGTG	1e-2	-5.453e+00	0.0219	196.0	4.16%	1239.2	3.43%
MYB44(MYB)/colamp-MYB44-DAP-Seq(GSE60143)/Homer	CVGTTWWKTCNGTTA	1e-2	-5.434e+00	0.0222	14.0	0.30%	47.3	0.13%
MYB3R4(MYB)/col-MYB3R4-DAP-Seq(GSE60143)/Homer	AWWTAACCGTTR	1e-2	-5.419e+00	0.0224	42.0	0.89%	207.5	0.58%
E2F(E2F)/Hela-CellCycle-Expression/Homer	TTSGCGCGAAAA	1e-2	-5.370e+00	0.0234	70.0	1.49%	385.1	1.07%
bHLH122(bHLH)/col100-bHLH122-DAP-Seq(GSE60143)/Homer	NDDCAASTTGHHNWW	1e-2	-5.364e+00	0.0234	219.0	4.65%	1403.9	3.89%
Lhx3(Homeobox)/Neuron-Lhx3-ChIP-Seq(GSE31456)/Homer	ADBTAATTAR	1e-2	-5.359e+00	0.0234	194.0	4.12%	1228.8	3.40%
ATHB34(ZFHD)/colamp-ATHB34-DAP-Seq(GSE60143)/Homer	TRATTARS	1e-2	-5.356e+00	0.0234	79.0	1.68%	444.2	1.23%
ATHB18(Homeobox)/colamp-ATHB18-DAP-Seq(GSE60143)/Homer	YCAATSATTG	1e-2	-5.300e+00	0.0246	16.0	0.34%	58.6	0.16%
Ronin(THAP)/ES-Thap11-ChIP-Seq(GSE51522)/Homer	RACTACAACTCCCAGVAKGC	1e-2	-5.295e+00	0.0246	35.0	0.74%	166.3	0.46%
KLF6(Zf)/PDAC-KLF6-ChIP-Seq(GSE64557)/Homer	MKGGGYGTGGCC	1e-2	-5.273e+00	0.0250	1368.0	29.03%	9870.6	27.35%
Unknown3/Drosophila-Promoters/Homer	ACVAKCTGGCAGCGC	1e-2	-5.233e+00	0.0259	73.0	1.55%	407.7	1.13%
WT1(Zf)/Kidney-WT1-ChIP-Seq(GSE90016)/Homer	MCTCCCMCRCAB	1e-2	-5.193e+00	0.0269	711.0	15.09%	4977.8	13.79%
dof43(C2C2dof)/colamp-dof43-DAP-Seq(GSE60143)/Homer	NAAAAAGTDA	1e-2	-5.092e+00	0.0296	263.0	5.58%	1724.3	4.78%
NeuroD1(bHLH)/Islet-NeuroD1-ChIP-Seq(GSE30298)/Homer	GCCATCTGTT	1e-2	-5.073e+00	0.0300	414.0	8.79%	2810.8	7.79%
NFE2L2(bZIP)/HepG2-NFE2L2-ChIP-Seq(Encode)/Homer	AWWWTGCTGAGTCAT	1e-2	-5.073e+00	0.0300	13.0	0.28%	44.8	0.12%
GATA4(C2C2gata)/col-GATA4-DAP-Seq(GSE60143)/Homer	DDWTYAGATCTR	1e-2	-5.037e+00	0.0308	163.0	3.46%	1022.5	2.83%
At5g66730(C2H2)/colamp-At5g66730-DAP-Seq(GSE60143)/Homer	TTTGTCKTTTTK	1e-2	-5.032e+00	0.0308	42.0	0.89%	212.2	0.59%
FOXP1(Forkhead)/H9-FOXP1-ChIP-Seq(GSE31006)/Homer	NYYTGTTTACHN	1e-2	-5.032e+00	0.0308	68.0	1.44%	378.5	1.05%
PBX2(Homeobox)/K562-PBX2-ChIP-Seq(Encode)/Homer	RTGATTKATRGN	1e-2	-4.979e+00	0.0322	95.0	2.02%	558.1	1.55%
ZNF711(Zf)/SHSY5Y-ZNF711-ChIP-Seq(GSE20673)/Homer	AGGCCTAG	1e-2	-4.943e+00	0.0332	1898.0	40.28%	13906.3	38.53%
Hoxd13(Homeobox)/ChickenMSG-Hoxd13.Flag-ChIP-Seq(GSE86088)/Homer	NCYAATAAAA	1e-2	-4.903e+00	0.0344	198.0	4.20%	1271.4	3.52%
Foxh1(Forkhead)/hESC-FOXH1-ChIP-Seq(GSE29422)/Homer	NNTGTGGATTSS	1e-2	-4.902e+00	0.0344	116.0	2.46%	702.1	1.95%
AtIDD11(C2H2)/colamp-AtIDD11-DAP-Seq(GSE60143)/Homer	TTTGTCGTTT	1e-2	-4.880e+00	0.0349	54.0	1.15%	290.6	0.81%
Tbr1(T-box)/Cortex-Tbr1-ChIP-Seq(GSE71384)/Homer	AAGGTGTKAA	1e-2	-4.836e+00	0.0363	318.0	6.75%	2128.3	5.90%
At1g25550(G2like)/colamp-At1g25550-DAP-Seq(GSE60143)/Homer	NAGATTCY	1e-2	-4.822e+00	0.0366	231.0	4.90%	1507.3	4.18%
E2FA(E2FDP)/colamp-E2FA-DAP-Seq(GSE60143)/Homer	WWTGGCGCCAWWWNN	1e-2	-4.802e+00	0.0372	445.0	9.44%	3049.8	8.45%
SPCH(bHLH)/Seedling-SPCH-ChIP-Seq(GSE57497)/Homer	WNBCACGTGA	1e-2	-4.797e+00	0.0372	485.0	10.29%	3341.1	9.26%
EFL-1(E2F)/cElegans-L1-EFL1-ChIP-Seq(modEncode)/Homer	TGCAARYGCGCTCYA	1e-2	-4.795e+00	0.0372	21.0	0.45%	89.2	0.25%
Nanog(Homeobox)/mES-Nanog-ChIP-Seq(GSE11724)/Homer	RGCCATTAAC	1e-2	-4.753e+00	0.0386	1137.0	24.13%	8178.2	22.66%
NRF1(NRF)/MCF7-NRF1-ChIP-Seq(Unpublished)/Homer	CTGCGCATGCGC	1e-2	-4.740e+00	0.0389	277.0	5.88%	1839.0	5.10%
bZIP50(bZIP)/colamp-bZIP50-DAP-Seq(GSE60143)/Homer	GATGACGTCA	1e-2	-4.732e+00	0.0390	320.0	6.79%	2148.0	5.95%
At2g41835(C2H2)/col-At2g41835-DAP-Seq(GSE60143)/Homer	TTTGAAAA	1e-2	-4.716e+00	0.0395	59.0	1.25%	325.1	0.90%
ATHB6(Homeobox)/col-ATHB6-DAP-Seq(GSE60143)/Homer	AATGATTG	1e-2	-4.689e+00	0.0404	107.0	2.27%	646.5	1.79%
TFE3(bHLH)/MEF-TFE3-ChIP-Seq(GSE75757)/Homer	GTCACGTGACYV	1e-2	-4.642e+00	0.0422	52.0	1.10%	281.2	0.78%
Isl1(Homeobox)/Neuron-Isl1-ChIP-Seq(GSE31456)/Homer	CTAATKGV	1e-2	-4.636e+00	0.0422	359.0	7.62%	2433.9	6.74%
AT1G49560(G2like)/colamp-AT1G49560-DAP-Seq(GSE60143)/Homer	GAWTCTNWDA	1e-2	-4.630e+00	0.0423	285.0	6.05%	1900.6	5.27%
Foxo3(Forkhead)/U2OS-Foxo3-ChIP-Seq(E-MTAB-2701)/Homer	DGTAAACA	1e-2	-4.619e+00	0.0426	96.0	2.04%	573.6	1.59%
ATHB24(ZFHD)/colamp-ATHB24-DAP-Seq(GSE60143)/Homer	TAATTAAS	1e-1	-4.508e+00	0.0474	73.0	1.55%	421.1	1.17%
ZFX(Zf)/mES-Zfx-ChIP-Seq(GSE11431)/Homer	AGGCCTRG	1e-1	-4.497e+00	0.0477	1165.0	24.72%	8409.2	23.30%
GT2(Trihelix)/colamp-GT2-DAP-Seq(GSE60143)/Homer	AMGGTAAAWWWN	1e-1	-4.467e+00	0.0489	111.0	2.36%	679.9	1.88%
ANL2(HB)/col-ANL2-DAP-Seq(GSE60143)/Homer	CATTAATTGC	1e-1	-4.438e+00	0.0502	49.0	1.04%	265.9	0.74%
ZNF652/HepG2-ZNF652.Flag-ChIP-Seq(Encode)/Homer	TTAACCCTTTVNKKN	1e-1	-4.423e+00	0.0507	46.0	0.98%	246.4	0.68%
KANADI1(Myb)/Seedling-KAN1-ChIP-Seq(GSE48081)/Homer	ARGAATAWWN	1e-1	-4.413e+00	0.0510	138.0	2.93%	867.6	2.40%
Unknown6/Drosophila-Promoters/Homer	AATTTTAAAA	1e-1	-4.400e+00	0.0515	88.0	1.87%	524.0	1.45%
IRF8(IRF)/BMDM-IRF8-ChIP-Seq(GSE77884)/Homer	GRAASTGAAAST	1e-1	-4.362e+00	0.0533	92.0	1.95%	552.6	1.53%
ATHB21(HB)/colamp-ATHB21-DAP-Seq(GSE60143)/Homer	YCAATWAT	1e-1	-4.324e+00	0.0551	42.0	0.89%	222.2	0.62%
BBX31(Orphan)/col-BBX31-DAP-Seq(GSE60143)/Homer	NAAAAAGTDA	1e-1	-4.271e+00	0.0578	286.0	6.07%	1923.4	5.33%
Hoxa13(Homeobox)/ChickenMSG-Hoxa13.Flag-ChIP-Seq(GSE86088)/Homer	CYHATAAAAN	1e-1	-4.262e+00	0.0581	353.0	7.49%	2408.0	6.67%
Unknown1/Arabidopsis-Promoters/Homer	RGGGTAWWWTHGTAA	1e-1	-4.249e+00	0.0586	17.0	0.36%	71.4	0.20%
AtHB32(ZFHD)/col200-AtHB32-DAP-Seq(GSE60143)/Homer	CGAATTAT	1e-1	-4.246e+00	0.0586	142.0	3.01%	900.9	2.50%
AT3G10580(MYBrelated)/colamp-AT3G10580-DAP-Seq(GSE60143)/Homer	TACCTAACWNHW	1e-1	-4.197e+00	0.0612	60.0	1.27%	341.3	0.95%
Stat3(Stat)/mES-Stat3-ChIP-Seq(GSE11431)/Homer	CTTCCGGGAA	1e-1	-4.182e+00	0.0620	243.0	5.16%	1618.6	4.48%
ATHB20(Homeobox)/colamp-ATHB20-DAP-Seq(GSE60143)/Homer	CAATHATT	1e-1	-4.150e+00	0.0637	29.0	0.62%	143.5	0.40%
LMI1(HB)/colamp-LMI1-DAP-Seq(GSE60143)/Homer	AATTATTG	1e-1	-4.148e+00	0.0637	55.0	1.17%	309.1	0.86%
Sox6(HMG)/Myotubes-Sox6-ChIP-Seq(GSE32627)/Homer	CCATTGTTNY	1e-1	-4.141e+00	0.0638	321.0	6.81%	2182.0	6.05%
bHLH157(bHLH)/col-bHLH157-DAP-Seq(GSE60143)/Homer	KACACGTCTCTY	1e-1	-4.137e+00	0.0638	66.0	1.40%	382.0	1.06%
Cdx2(Homeobox)/mES-Cdx2-ChIP-Seq(GSE14586)/Homer	GYMATAAAAH	1e-1	-4.096e+00	0.0662	72.0	1.53%	423.3	1.17%
AT1G20910(ARID)/col-AT1G20910-DAP-Seq(GSE60143)/Homer	THAATTRAWN	1e-1	-4.091e+00	0.0662	151.0	3.20%	968.1	2.68%
EBF1(EBF)/Near-E2A-ChIP-Seq(GSE21512)/Homer	GTCCCCWGGGGA	1e-1	-4.063e+00	0.0678	928.0	19.69%	6670.0	18.48%
SeqBias: G/A bias	RRRRRRRRRR	1e-1	-4.061e+00	0.0678	4711.0	99.98%	36047.9	99.87%
MYB3R1(MYB)/col-MYB3R1-DAP-Seq(GSE60143)/Homer	WWDTDACCGTTR	1e-1	-4.030e+00	0.0696	58.0	1.23%	331.4	0.92%
HY5(bZIP)/colamp-HY5-DAP-Seq(GSE60143)/Homer	RRTSACGTSD	1e-1	-4.023e+00	0.0698	373.0	7.92%	2566.7	7.11%
Bcl11a(Zf)/HSPC-BCL11A-ChIP-Seq(GSE104676)/Homer	TYTGACCASWRG	1e-1	-3.999e+00	0.0712	340.0	7.22%	2327.3	6.45%
Nkx6.1(Homeobox)/Islet-Nkx6.1-ChIP-Seq(GSE40975)/Homer	GKTAATGR	1e-1	-3.949e+00	0.0745	307.0	6.52%	2090.5	5.79%
Egr1(Zf)/K562-Egr1-ChIP-Seq(GSE32465)/Homer	TGCGTGGGYG	1e-1	-3.949e+00	0.0745	925.0	19.63%	6657.7	18.45%
MYB51(MYB)/col-MYB51-DAP-Seq(GSE60143)/Homer	GGTAGGTG	1e-1	-3.946e+00	0.0745	231.0	4.90%	1542.5	4.27%
KLF14(Zf)/HEK293-KLF14.GFP-ChIP-Seq(GSE58341)/Homer	RGKGGGCGKGGC	1e-1	-3.937e+00	0.0746	2237.0	47.47%	16590.2	45.96%
ELF5(ETS)/T47D-ELF5-ChIP-Seq(GSE30407)/Homer	ACVAGGAAGT	1e-1	-3.925e+00	0.0752	298.0	6.32%	2026.3	5.61%
AT1G76880(Trihelix)/col-AT1G76880-DAP-Seq(GSE60143)/Homer	ACGGTAAAAW	1e-1	-3.910e+00	0.0761	36.0	0.76%	190.6	0.53%
NTM1(NAC)/col-NTM1-DAP-Seq(GSE60143)/Homer	ACTTRTARAASAAGT	1e-1	-3.880e+00	0.0781	101.0	2.14%	626.1	1.73%
REB1/SacCer-Promoters/Homer	KCCGGGTAAYRR	1e-1	-3.852e+00	0.0801	66.0	1.40%	388.5	1.08%
Bach1(bZIP)/K562-Bach1-ChIP-Seq(GSE31477)/Homer	AWWNTGCTGAGTCAT	1e-1	-3.828e+00	0.0817	13.0	0.28%	52.9	0.15%
Pit1(Homeobox)/GCrat-Pit1-ChIP-Seq(GSE58009)/Homer	ATGMATATDC	1e-1	-3.825e+00	0.0817	82.0	1.74%	497.5	1.38%
HDG1(Homeobox)/col100-HDG1-DAP-Seq(GSE60143)/Homer	DDYAATTAATGH	1e-1	-3.815e+00	0.0821	44.0	0.93%	243.4	0.67%
ZKSCAN1(Zf)/HepG2-ZKSCAN1-ChIP-Seq(Encode)/Homer	GCACAYAGTAGGKCY	1e-1	-3.813e+00	0.0821	16.0	0.34%	69.8	0.19%
AT5G59990(C2C2COlike)/colamp-AT5G59990-DAP-Seq(GSE60143)/Homer	TCTCAACCGTTCATT	1e-1	-3.810e+00	0.0821	10.0	0.21%	36.4	0.10%
Sox21(HMG)/ESC-SOX21-ChIP-Seq(GSE110505)/Homer	BCCWTTGTBYKV	1e-1	-3.776e+00	0.0844	427.0	9.06%	2975.6	8.24%
NAM(NAC)/col-NAM-DAP-Seq(GSE60143)/Homer	RGTTRCGTRW	1e-1	-3.761e+00	0.0854	473.0	10.04%	3314.5	9.18%
ABI5(bZIP)/col-ABI5-DAP-Seq(GSE60143)/Homer	GCCACGTG	1e-1	-3.719e+00	0.0887	260.0	5.52%	1761.6	4.88%
MYB105(MYB)/colamp-MYB105-DAP-Seq(GSE60143)/Homer	RATWCCGTTA	1e-1	-3.715e+00	0.0887	87.0	1.85%	534.6	1.48%
Maz(Zf)/HepG2-Maz-ChIP-Seq(GSE31477)/Homer	GGGGGGGG	1e-1	-3.715e+00	0.0887	1951.0	41.40%	14432.9	39.99%
ZNF143|STAF(Zf)/CUTLL-ZNF143-ChIP-Seq(GSE29600)/Homer	ATTTCCCAGVAKSCY	1e-1	-3.711e+00	0.0887	195.0	4.14%	1294.7	3.59%
AIL7(AP2EREBP)/colamp-AIL7-DAP-Seq(GSE60143)/Homer	KCACRAWTYYCGAGG	1e-1	-3.710e+00	0.0887	172.0	3.65%	1130.2	3.13%
STAT5(Stat)/mCD4+-Stat5-ChIP-Seq(GSE12346)/Homer	RTTTCTNAGAAA	1e-1	-3.684e+00	0.0903	79.0	1.68%	480.6	1.33%
NLP7(RWPRK)/col-NLP7-DAP-Seq(GSE60143)/Homer	TGRCCYTTCR	1e-1	-3.671e+00	0.0911	776.0	16.47%	5567.2	15.42%
IRF4(IRF)/GM12878-IRF4-ChIP-Seq(GSE32465)/Homer	ACTGAAACCA	1e-1	-3.660e+00	0.0918	91.0	1.93%	563.4	1.56%
MYB40(MYB)/col-MYB40-DAP-Seq(GSE60143)/Homer	TGGTAGGTRARA	1e-1	-3.638e+00	0.0935	74.0	1.57%	447.7	1.24%
Knotted(Homeobox)/Corn-KN1-ChIP-Seq(GSE39161)/Homer	GAYGNGACRGGN	1e-1	-3.636e+00	0.0935	692.0	14.69%	4944.9	13.70%
TGA2(bZIP)/colamp-TGA2-DAP-Seq(GSE60143)/Homer	ACGTCAYCHH	1e-1	-3.632e+00	0.0935	237.0	5.03%	1599.5	4.43%
MGP(C2H2)/colamp-MGP-DAP-Seq(GSE60143)/Homer	TTTTGTCGTTTW	1e-1	-3.632e+00	0.0935	33.0	0.70%	175.4	0.49%
WUS1(Homeobox)/colamp-WUS1-DAP-Seq(GSE60143)/Homer	CAWTCATTCA	1e-1	-3.630e+00	0.0935	52.0	1.10%	299.6	0.83%
BIM3(bHLH)/col-BIM3-DAP-Seq(GSE60143)/Homer	TWVTCACGTGAB	1e-1	-3.623e+00	0.0935	76.0	1.61%	461.4	1.28%
JKD(C2H2)/col-JKD-DAP-Seq(GSE60143)/Homer	TTTTGTCGTTTT	1e-1	-3.596e+00	0.0955	24.0	0.51%	119.6	0.33%
HuR(?)/HEK293-HuR-CLIP-Seq(GSE87887)/Homer	BTTTGGTTTG	1e-1	-3.589e+00	0.0958	686.0	14.56%	4903.4	13.59%
IDD7(C2H2)/col-IDD7-DAP-Seq(GSE60143)/Homer	TTTGTCKTTTTN	1e-1	-3.584e+00	0.0960	49.0	1.04%	280.5	0.78%
AT5G45580(G2like)/colamp-AT5G45580-DAP-Seq(GSE60143)/Homer	ADRGAATCTH	1e-1	-3.567e+00	0.0973	294.0	6.24%	2015.7	5.58%
MafA(bZIP)/Islet-MafA-ChIP-Seq(GSE30298)/Homer	TGCTGACTCA	1e-1	-3.543e+00	0.0993	282.0	5.98%	1929.9	5.35%
LBD2(LOBAS2)/colamp-LBD2-DAP-Seq(GSE60143)/Homer	TCCGAWTTTTTCGGN	1e-1	-3.514e+00	0.1019	159.0	3.37%	1045.2	2.90%
Sox3(HMG)/NPC-Sox3-ChIP-Seq(GSE33059)/Homer	CCWTTGTY	1e-1	-3.508e+00	0.1021	394.0	8.36%	2749.9	7.62%
E-box/Arabidopsis-Promoters/Homer	GCCACGTG	1e-1	-3.497e+00	0.1029	299.0	6.35%	2055.3	5.69%
HOXD13(Homeobox)/Chicken-Hoxd13-ChIP-Seq(GSE38910)/Homer	NCYAATAAAA	1e-1	-3.488e+00	0.1035	111.0	2.36%	707.3	1.96%
RKD2(RWPRK)/colamp-RKD2-DAP-Seq(GSE60143)/Homer	GACKTTTCRDCTTCC	1e-1	-3.479e+00	0.1041	213.0	4.52%	1433.5	3.97%
DLX1(Homeobox)/BasalGanglia-Dlx1-ChIP-seq(GSE124936)/Homer	NSNNTAATTA	1e-1	-3.476e+00	0.1041	155.0	3.29%	1018.0	2.82%
ANAC042(NAC)/col-ANAC042-DAP-Seq(GSE60143)/Homer	CGTNDHNDHNACGKY	1e-1	-3.474e+00	0.1041	841.0	17.85%	6069.1	16.82%
CAMTA5(CAMTA)/col-CAMTA5-DAP-Seq(GSE60143)/Homer	ACGCGTTTTANACRC	1e-1	-3.473e+00	0.1041	130.0	2.76%	841.7	2.33%
STAT6(Stat)/CD4-Stat6-ChIP-Seq(GSE22104)/Homer	ABTTCYYRRGAA	1e-1	-3.465e+00	0.1041	97.0	2.06%	610.0	1.69%
AT4G27900(C2C2COlike)/col-AT4G27900-DAP-Seq(GSE60143)/Homer	TCTCVACCGTTSATT	1e-1	-3.454e+00	0.1050	4.0	0.08%	9.1	0.03%
FOXK1(Forkhead)/HEK293-FOXK1-ChIP-Seq(GSE51673)/Homer	NVWTGTTTAC	1e-1	-3.438e+00	0.1063	141.0	2.99%	920.0	2.55%
SPDEF(ETS)/VCaP-SPDEF-ChIP-Seq(SRA014231)/Homer	ASWTCCTGBT	1e-1	-3.432e+00	0.1066	448.0	9.51%	3151.4	8.73%
Sox10(HMG)/SciaticNerve-Sox3-ChIP-Seq(GSE35132)/Homer	CCWTTGTYYB	1e-1	-3.404e+00	0.1093	390.0	8.28%	2726.7	7.55%
Zic2(Zf)/ESC-Zic2-ChIP-Seq(SRP197560)/Homer	CHCAGCRGGRGG	1e-1	-3.402e+00	0.1093	545.0	11.57%	3870.9	10.72%
NUC(C2H2)/col-NUC-DAP-Seq(GSE60143)/Homer	HAVAAAACGACAAAA	1e-1	-3.390e+00	0.1101	15.0	0.32%	67.6	0.19%
GBF6(bZIP)/colamp-GBF6-DAP-Seq(GSE60143)/Homer	WWTGMCACGTCABCW	1e-1	-3.370e+00	0.1119	92.0	1.95%	578.1	1.60%
RORgt(NR)/EL4-RORgt.Flag-ChIP-Seq(GSE56019)/Homer	AAYTAGGTCA	1e-1	-3.369e+00	0.1119	28.0	0.59%	147.7	0.41%
RORgt(NR)/EL4-RORgt.Flag-ChIP-Seq(GSE56019)/Homer	AAYTAGGTCA	1e-1	-3.369e+00	0.1119	28.0	0.59%	147.7	0.41%
Stat3+il21(Stat)/CD4-Stat3-ChIP-Seq(GSE19198)/Homer	SVYTTCCNGGAARB	1e-1	-3.348e+00	0.1133	267.0	5.67%	1830.3	5.07%
At2g44940(AP2EREBP)/colamp-At2g44940-DAP-Seq(GSE60143)/Homer	NYACCGACAHNNNNN	1e-1	-3.348e+00	0.1133	86.0	1.83%	537.1	1.49%
TATA-box/SacCer-Promoters/Homer	BBHWTATATA	1e-1	-3.346e+00	0.1133	40.0	0.85%	225.1	0.62%
ATHB6(Homeobox)/Arabidopsis-HB6-ChIP-Seq(GSE80564)/Homer	CAATNATTBN	1e-1	-3.341e+00	0.1133	64.0	1.36%	386.7	1.07%
CES-1(Homeobox)/cElegans-L1-CES1-ChIP-Seq(modEncode)/Homer	AAATTSAATTTN	1e-1	-3.340e+00	0.1133	38.0	0.81%	212.2	0.59%
STOP1(C2H2)/colamp-STOP1-DAP-Seq(GSE60143)/Homer	DTATCTGGKGRAGGT	1e-1	-3.337e+00	0.1133	191.0	4.05%	1281.5	3.55%
GATA14(C2C2gata)/col-GATA14-DAP-Seq(GSE60143)/Homer	AYCAGATCTG	1e-1	-3.290e+00	0.1179	146.0	3.10%	961.2	2.66%
Oct6(POU,Homeobox)/NPC-Pou3f1-ChIP-Seq(GSE35496)/Homer	WATGCAAATGAG	1e-1	-3.278e+00	0.1189	46.0	0.98%	266.9	0.74%
AT1G12630(AP2EREBP)/colamp-AT1G12630-DAP-Seq(GSE60143)/Homer	TGTCGGCA	1e-1	-3.275e+00	0.1189	282.0	5.98%	1943.6	5.38%
SeqBias: GCW-triplet	GCWGCWGCWGCW	1e-1	-3.265e+00	0.1197	4712.0	100.00%	36068.4	99.93%
WRKY22(WRKY)/colamp-WRKY22-DAP-Seq(GSE60143)/Homer	WWAAAGTCAACK	1e-1	-3.265e+00	0.1197	69.0	1.46%	422.4	1.17%
Pknox1(Homeobox)/ES-Prep1-ChIP-Seq(GSE63282)/Homer	SCTGTCAVTCAV	1e-1	-3.253e+00	0.1204	81.0	1.72%	505.4	1.40%
ZNF467(Zf)/HEK293-ZNF467.GFP-ChIP-Seq(GSE58341)/Homer	TGGGGAAGGGCM	1e-1	-3.218e+00	0.1243	866.0	18.38%	6280.0	17.40%
ATHB5(HB)/colamp-ATHB5-DAP-Seq(GSE60143)/Homer	AATGATTG	1e-1	-3.198e+00	0.1264	75.0	1.59%	465.3	1.29%
ASL18(LOBAS2)/colamp-ASL18-DAP-Seq(GSE60143)/Homer	CCGGAAAWTCMGGAR	1e-1	-3.184e+00	0.1279	1047.0	22.22%	7642.5	21.17%
EPR1(MYBrelated)/colamp-EPR1-DAP-Seq(GSE60143)/Homer	AAATATCT	1e-1	-3.155e+00	0.1308	34.0	0.72%	189.9	0.53%
LHY1(MYBrelated)/col-LHY1-DAP-Seq(GSE60143)/Homer	AAATATCT	1e-1	-3.155e+00	0.1308	34.0	0.72%	189.9	0.53%
GATA12(C2C2gata)/col-GATA12-DAP-Seq(GSE60143)/Homer	YAGATCTRAW	1e-1	-3.140e+00	0.1323	132.0	2.80%	867.3	2.40%
FOXK2(Forkhead)/U2OS-FOXK2-ChIP-Seq(E-MTAB-2204)/Homer	SCHTGTTTACAT	1e-1	-3.140e+00	0.1323	105.0	2.23%	676.7	1.87%
Foxf1(Forkhead)/Lung-Foxf1-ChIP-Seq(GSE77951)/Homer	WWATRTAAACAN	1e-1	-3.107e+00	0.1360	103.0	2.19%	663.9	1.84%
DLX2(Homeobox)/BasalGanglia-Dlx2-ChIP-seq(GSE124936)/Homer	NNNTAATTAS	1e-1	-3.073e+00	0.1402	173.0	3.67%	1163.8	3.22%
Pho2(bHLH)/Yeast-Pho2-ChIP-Seq(GSE29506)/Homer	CCCACGTGCT	1e-1	-3.044e+00	0.1439	323.0	6.85%	2256.7	6.25%
At5g08330(TCP)/col-At5g08330-DAP-Seq(GSE60143)/Homer	GGRCCCAC	1e-1	-3.039e+00	0.1442	526.0	11.16%	3756.3	10.41%
SeqBias: C/A-bias	MMMMMMMMMM	1e-1	-3.035e+00	0.1443	4707.0	99.89%	36012.7	99.78%
ATHB7(Homeobox)/col-ATHB7-DAP-Seq(GSE60143)/Homer	AATGATTG	1e-1	-3.019e+00	0.1463	63.0	1.34%	387.1	1.07%
LIN-15B(Zf)/cElegans-L3-LIN15B-ChIP-Seq(modEncode)/Homer	CARTGGAGCGCRYTTGCATT	1e-1	-3.017e+00	0.1463	5.0	0.11%	16.0	0.04%
ATHB40(HB)/col-ATHB40-DAP-Seq(GSE60143)/Homer	HCAATWATTG	1e-1	-3.007e+00	0.1471	58.0	1.23%	353.5	0.98%
AMYB(HTH)/Testes-AMYB-ChIP-Seq(GSE44588)/Homer	TGGCAGTTGG	1e-1	-3.004e+00	0.1472	496.0	10.53%	3536.4	9.80%
Cbf1(bHLH)/Yeast-Cbf1-ChIP-Seq(GSE29506)/Homer	TCACGTGAYH	1e-1	-2.992e+00	0.1485	142.0	3.01%	944.3	2.62%
DEAR5(AP2EREBP)/col-DEAR5-DAP-Seq(GSE60143)/Homer	NDWTGTCGGTGRWDN	1e-1	-2.973e+00	0.1509	93.0	1.97%	597.1	1.65%
MYB55(MYB)/colamp-MYB55-DAP-Seq(GSE60143)/Homer	YACCWAMC	1e-1	-2.973e+00	0.1509	229.0	4.86%	1573.1	4.36%
O2(bZIP)/Corn-O2-ChIP-Seq(GSE63991)/Homer	GCTGACGTGGCA	1e-1	-2.970e+00	0.1509	89.0	1.89%	569.1	1.58%
SCL(bHLH)/HPC7-Scl-ChIP-Seq(GSE13511)/Homer	AVCAGCTG	1e-1	-2.956e+00	0.1521	2075.0	44.04%	15467.3	42.85%
ATHB33(ZFHD)/col-ATHB33-DAP-Seq(GSE60143)/Homer	NGTRATTAAK	1e-1	-2.915e+00	0.1581	128.0	2.72%	847.1	2.35%
CCA(Myb)/Arabidopsis-CCA.GFP-ChIP-Seq(GSE70533)/Homer	AGATATYTTT	1e-1	-2.913e+00	0.1581	72.0	1.53%	452.0	1.25%
ATHB23(ZFHD)/col-ATHB23-DAP-Seq(GSE60143)/Homer	HTAATTARNN	1e-1	-2.905e+00	0.1587	78.0	1.66%	494.5	1.37%
MYB121(MYB)/col-MYB121-DAP-Seq(GSE60143)/Homer	YNTACCTAACWW	1e-1	-2.901e+00	0.1588	45.0	0.96%	267.1	0.74%
MYB61(MYB)/colamp-MYB61-DAP-Seq(GSE60143)/Homer	HCYACCTACC	1e-1	-2.878e+00	0.1621	400.0	8.49%	2834.2	7.85%
Rfx6(HTH)/Min6b1-Rfx6.HA-ChIP-Seq(GSE62844)/Homer	TGTTKCCTAGCAACM	1e-1	-2.851e+00	0.1661	547.0	11.61%	3927.0	10.88%
AT1G76870(Trihelix)/col-AT1G76870-DAP-Seq(GSE60143)/Homer	AAAACCRGWW	1e-1	-2.842e+00	0.1671	72.0	1.53%	454.4	1.26%
MYB70(MYB)/col-MYB70-DAP-Seq(GSE60143)/Homer	WTAACNGTTA	1e-1	-2.809e+00	0.1723	178.0	3.78%	1211.0	3.36%
Tcf4(HMG)/Hct116-Tcf4-ChIP-Seq(SRA012054)/Homer	ASATCAAAGGVA	1e-1	-2.806e+00	0.1723	73.0	1.55%	462.6	1.28%
NFY(CCAAT)/Promoter/Homer	RGCCAATSRG	1e-1	-2.798e+00	0.1731	261.0	5.54%	1816.7	5.03%
AT1G77200(AP2EREBP)/colamp-AT1G77200-DAP-Seq(GSE60143)/Homer	ACCGACAHWD	1e-1	-2.798e+00	0.1731	428.0	9.08%	3047.1	8.44%
TATA-Box(TBP)/Promoter/Homer	CCTTTTAWAGSC	1e-1	-2.788e+00	0.1739	240.0	5.09%	1663.8	4.61%
JunD(bZIP)/K562-JunD-ChIP-Seq/Homer	ATGACGTCATCN	1e-1	-2.784e+00	0.1741	39.0	0.83%	229.3	0.64%
GBF5(bZIP)/colamp-GBF5-DAP-Seq(GSE60143)/Homer	WKNWSACGTGGCAWN	1e-1	-2.744e+00	0.1806	117.0	2.48%	775.3	2.15%
MafK(bZIP)/C2C12-MafK-ChIP-Seq(GSE36030)/Homer	GCTGASTCAGCA	1e-1	-2.740e+00	0.1809	81.0	1.72%	520.4	1.44%
SPL1(SBP)/colamp-SPL1-DAP-Seq(GSE60143)/Homer	HYGTACDTWH	1e-1	-2.730e+00	0.1823	302.0	6.41%	2121.1	5.88%
HIF2a(bHLH)/785_O-HIF2a-ChIP-Seq(GSE34871)/Homer	GCACGTACCC	1e-1	-2.729e+00	0.1823	209.0	4.44%	1440.5	3.99%
NFkB-p50,p52(RHD)/Monocyte-p50-ChIP-Chip(Schreiber_et_al.)/Homer	GGGGGAATCCCC	1e-1	-2.720e+00	0.1832	130.0	2.76%	869.5	2.41%
AT3G42860(zfGRF)/col-AT3G42860-DAP-Seq(GSE60143)/Homer	CGTTGACTTN	1e-1	-2.702e+00	0.1858	47.0	1.00%	285.3	0.79%
At1g68670(G2like)/colamp-At1g68670-DAP-Seq(GSE60143)/Homer	WNWWHNRAAGATTCT	1e-1	-2.682e+00	0.1891	44.0	0.93%	266.0	0.74%
CEJ1(AP2EREBP)/col-CEJ1-DAP-Seq(GSE60143)/Homer	WWTGTCGGTG	1e-1	-2.678e+00	0.1894	598.0	12.69%	4322.7	11.98%
SPL9(SBP)/colamp-SPL9-DAP-Seq(GSE60143)/Homer	BTGTACTT	1e-1	-2.673e+00	0.1898	565.0	11.99%	4076.1	11.29%
PRDM14(Zf)/H1-PRDM14-ChIP-Seq(GSE22767)/Homer	RGGTCTCTAACY	1e-1	-2.673e+00	0.1898	78.0	1.66%	501.0	1.39%
Replumless(BLH)/Arabidopsis-RPL.GFP-ChIP-Seq(GSE78727)/Homer	HGTCWHATCA	1e-1	-2.652e+00	0.1928	235.0	4.99%	1634.0	4.53%
SVP(MADS)/col-SVP-DAP-Seq(GSE60143)/Homer	ANTTWCCHAATTTGG	1e-1	-2.650e+00	0.1928	58.0	1.23%	362.3	1.00%
MYB74(MYB)/colamp-MYB74-DAP-Seq(GSE60143)/Homer	YYYACCTACCWH	1e-1	-2.615e+00	0.1989	117.0	2.48%	780.4	2.16%
PRDM9(Zf)/Testis-DMC1-ChIP-Seq(GSE35498)/Homer	ADGGYAGYAGCATCT	1e-1	-2.615e+00	0.1989	188.0	3.99%	1293.3	3.58%
MYB83(MYB)/colamp-MYB83-DAP-Seq(GSE60143)/Homer	CACCAACCWH	1e-1	-2.614e+00	0.1989	445.0	9.44%	3187.2	8.83%
bHLHE41(bHLH)/proB-Bhlhe41-ChIP-Seq(GSE93764)/Homer	KCACGTGMCN	1e-1	-2.592e+00	0.2020	790.0	16.77%	5769.4	15.98%
HAT5(Homeobox)/colamp-HAT5-DAP-Seq(GSE60143)/Homer	DCAATWATTG	1e-1	-2.578e+00	0.2041	11.0	0.23%	51.1	0.14%
AT2G33550(Trihelix)/colamp-AT2G33550-DAP-Seq(GSE60143)/Homer	TTTAAGGGCAYTTTT	1e-1	-2.575e+00	0.2043	246.0	5.22%	1719.3	4.76%
PAX5(Paired,Homeobox),condensed/GM12878-PAX5-ChIP-Seq(GSE32465)/Homer	GTCACGCTCSCTGM	1e-1	-2.568e+00	0.2052	66.0	1.40%	420.7	1.17%
RORg(NR)/Liver-Rorc-ChIP-Seq(GSE101115)/Homer	WAABTAGGTCAV	1e-1	-2.562e+00	0.2060	19.0	0.40%	101.3	0.28%
Gata4(Zf)/Heart-Gata4-ChIP-Seq(GSE35151)/Homer	NBWGATAAGR	1e-1	-2.560e+00	0.2060	132.0	2.80%	890.8	2.47%
GATA19(C2C2gata)/colamp-GATA19-DAP-Seq(GSE60143)/Homer	ATCSGATCVG	1e-1	-2.535e+00	0.2103	15.0	0.32%	76.4	0.21%
Sox4(HMG)/proB-Sox4-ChIP-Seq(GSE50066)/Homer	YCTTTGTTCC	1e-1	-2.513e+00	0.2145	223.0	4.73%	1554.4	4.31%
ATY13(MYB)/col-ATY13-DAP-Seq(GSE60143)/Homer	YYYAACYRHH	1e-1	-2.510e+00	0.2145	1061.0	22.52%	7820.5	21.67%
Rap210(AP2EREBP)/col-Rap210-DAP-Seq(GSE60143)/Homer	TGTCGGCA	1e-1	-2.499e+00	0.2164	353.0	7.49%	2513.7	6.96%
MYB107(MYB)/col-MYB107-DAP-Seq(GSE60143)/Homer	RGTWGGTRRR	1e-1	-2.470e+00	0.2222	453.0	9.61%	3258.7	9.03%
At1g49010(MYBrelated)/col-At1g49010-DAP-Seq(GSE60143)/Homer	RGATAASNTT	1e-1	-2.465e+00	0.2226	253.0	5.37%	1777.9	4.93%
At5g52660(MYBrelated)/colamp-At5g52660-DAP-Seq(GSE60143)/Homer	HAAAAATATCTW	1e-1	-2.463e+00	0.2226	38.0	0.81%	229.5	0.64%
AT3G10113(MYBrelated)/col-AT3G10113-DAP-Seq(GSE60143)/Homer	WNAAATATCWWN	1e-1	-2.463e+00	0.2226	38.0	0.81%	229.3	0.64%
WRKY27(WRKY)/colamp-WRKY27-DAP-Seq(GSE60143)/Homer	NHGTTGACYTWD	1e-1	-2.461e+00	0.2226	98.0	2.08%	650.3	1.80%
LHX9(Homeobox)/Hct116-LHX9.V5-ChIP-Seq(GSE116822)/Homer	NGCTAATTAG	1e-1	-2.459e+00	0.2226	181.0	3.84%	1250.1	3.46%
TGA9(bZIP)/colamp-TGA9-DAP-Seq(GSE60143)/Homer	VTGACGTC	1e-1	-2.454e+00	0.2226	284.0	6.03%	2006.3	5.56%
bHLH74(bHLH)/col-bHLH74-DAP-Seq(GSE60143)/Homer	DRATCACGTGAB	1e-1	-2.452e+00	0.2226	190.0	4.03%	1316.7	3.65%
ATHB25(ZFHD)/colamp-ATHB25-DAP-Seq(GSE60143)/Homer	TAATTAVB	1e-1	-2.450e+00	0.2226	95.0	2.02%	629.6	1.74%
Gata2(Zf)/K562-GATA2-ChIP-Seq(GSE18829)/Homer	BBCTTATCTS	1e-1	-2.429e+00	0.2262	89.0	1.89%	587.1	1.63%
GT3a(Trihelix)/col-GT3a-DAP-Seq(GSE60143)/Homer	WNACACGTGTYWWAW	1e-1	-2.397e+00	0.2329	35.0	0.74%	210.3	0.58%
Sox9(HMG)/Limb-SOX9-ChIP-Seq(GSE73225)/Homer	AGGVNCCTTTGT	1e-1	-2.397e+00	0.2329	218.0	4.63%	1524.8	4.22%
BOS1(MYB)/col-BOS1-DAP-Seq(GSE60143)/Homer	NNRCCTAACT	1e-1	-2.374e+00	0.2372	211.0	4.48%	1474.9	4.09%
Rbpj1(?)/Panc1-Rbpj1-ChIP-Seq(GSE47459)/Homer	HTTTCCCASG	1e-1	-2.372e+00	0.2372	588.0	12.48%	4275.1	11.84%
Pbx3(Homeobox)/GM12878-PBX3-ChIP-Seq(GSE32465)/Homer	SCTGTCAMTCAN	1e-1	-2.371e+00	0.2372	68.0	1.44%	440.3	1.22%
AT4G26030(C2H2)/col-AT4G26030-DAP-Seq(GSE60143)/Homer	BYYACCWACY	1e-1	-2.368e+00	0.2372	210.0	4.46%	1467.2	4.06%
Tcf3(HMG)/mES-Tcf3-ChIP-Seq(GSE11724)/Homer	ASWTCAAAGG	1e-1	-2.366e+00	0.2372	39.0	0.83%	238.1	0.66%
Rfx1(HTH)/NPC-H3K4me1-ChIP-Seq(GSE16256)/Homer	KGTTGCCATGGCAA	1e-1	-2.366e+00	0.2372	87.0	1.85%	575.1	1.59%
TF3A(C2H2)/col-TF3A-DAP-Seq(GSE60143)/Homer	NNDDGAGGAGGWNNN	1e-1	-2.351e+00	0.2389	786.0	16.68%	5764.1	15.97%
PLT3(AP2EREBP)/col-PLT3-DAP-Seq(GSE60143)/Homer	GCACGNWTHYCGAGG	1e-1	-2.346e+00	0.2397	24.0	0.51%	138.0	0.38%
At4g01280(MYBrelated)/colamp-At4g01280-DAP-Seq(GSE60143)/Homer	AAATATCT	1e-1	-2.328e+00	0.2433	50.0	1.06%	315.4	0.87%
HOXA2(Homeobox)/mES-Hoxa2-ChIP-Seq(Donaldson_et_al.)/Homer	GYCATCMATCAT	1e-1	-2.327e+00	0.2433	16.0	0.34%	85.7	0.24%
Tcf7(HMG)/GM12878-TCF7-ChIP-Seq(Encode)/Homer	CTTTGATGTGSB	1e-1	-2.326e+00	0.2433	52.0	1.10%	329.8	0.91%
WRKY30(WRKY)/colamp-WRKY30-DAP-Seq(GSE60143)/Homer	CGTTGACTTN	1e-1	-2.325e+00	0.2433	56.0	1.19%	357.9	0.99%
OCT:OCT(POU,Homeobox)/NPC-OCT6-ChIP-Seq(GSE43916)/Homer	YATGCATATRCATRT	1e-1	-2.324e+00	0.2433	6.0	0.13%	24.0	0.07%
EBF2(EBF)/BrownAdipose-EBF2-ChIP-Seq(GSE97114)/Homer	NABTCCCWDGGGAVH	1e-1	-2.317e+00	0.2433	557.0	11.82%	4048.5	11.22%
LHY(Myb)/Seedling-LHY-ChIP-Seq(GSE52175)/Homer	ADAAATATCT	1e-1	-2.313e+00	0.2434	80.0	1.70%	527.2	1.46%
RAP21(AP2EREBP)/colamp-RAP21-DAP-Seq(GSE60143)/Homer	BCACCGACAHNN	1e-1	-2.303e+00	0.2453	85.0	1.80%	563.9	1.56%
Sox17(HMG)/Endoderm-Sox17-ChIP-Seq(GSE61475)/Homer	CCATTGTTYB	1e0	-2.301e+00	0.2453	142.0	3.01%	974.5	2.70%
Sox7(HMG)/ESC-Sox7-ChIP-Seq(GSE133899)/Homer	VVRRAACAATGG	1e0	-2.294e+00	0.2464	74.0	1.57%	485.7	1.35%
Sox2(HMG)/mES-Sox2-ChIP-Seq(GSE11431)/Homer	BCCATTGTTC	1e0	-2.287e+00	0.2474	208.0	4.41%	1457.4	4.04%
Hnf1(Homeobox)/Liver-Foxa2-Chip-Seq(GSE25694)/Homer	GGTTAAWCATTAA	1e0	-2.270e+00	0.2511	10.0	0.21%	48.1	0.13%
bZIP68(bZIP)/col-bZIP68-DAP-Seq(GSE60143)/Homer	WGCCACGTGK	1e0	-2.268e+00	0.2511	171.0	3.63%	1187.0	3.29%
LEF1(HMG)/H1-LEF1-ChIP-Seq(GSE64758)/Homer	CCTTTGATST	1e0	-2.263e+00	0.2516	100.0	2.12%	672.3	1.86%
bZIP53(bZIP)/colamp-bZIP53-DAP-Seq(GSE60143)/Homer	NDNHSACGTGKMNNN	1e0	-2.262e+00	0.2516	146.0	3.10%	1005.5	2.79%
MYB96(MYB)/colamp-MYB96-DAP-Seq(GSE60143)/Homer	WGGTRGTTGG	1e0	-2.234e+00	0.2577	277.0	5.88%	1969.2	5.46%
DDF1(AP2EREBP)/col-DDF1-DAP-Seq(GSE60143)/Homer	GCCGACAT	1e0	-2.231e+00	0.2579	210.0	4.46%	1475.4	4.09%
MYB10(MYB)/col-MYB10-DAP-Seq(GSE60143)/Homer	YCCACCTACCHH	1e0	-2.224e+00	0.2591	97.0	2.06%	652.8	1.81%
ERE(NR),IR3/MCF7-ERa-ChIP-Seq(Unpublished)/Homer	VAGGTCACNSTGACC	1e0	-2.220e+00	0.2596	115.0	2.44%	782.2	2.17%
At1g76110(ARID)/colamp-At1g76110-DAP-Seq(GSE60143)/Homer	ATTTAATG	1e0	-2.219e+00	0.2596	47.0	1.00%	297.2	0.82%
PSE(SNAPc)/K562-mStart-Seq/Homer	WAVTCACCMTAASYDAAAAG	1e0	-2.216e+00	0.2596	68.0	1.44%	445.2	1.23%
HLF(bZIP)/HSC-HLF.Flag-ChIP-Seq(GSE69817)/Homer	RTTATGYAAB	1e0	-2.212e+00	0.2597	89.0	1.89%	595.7	1.65%
MYB39(MYB)/col-MYB39-DAP-Seq(GSE60143)/Homer	WWAARKTAGGTGRAA	1e0	-2.202e+00	0.2611	26.0	0.55%	153.0	0.42%
PBX1(Homeobox)/MCF7-PBX1-ChIP-Seq(GSE28007)/Homer	GSCTGTCACTCA	1e0	-2.202e+00	0.2611	26.0	0.55%	153.5	0.43%
ZSCAN22(Zf)/HEK293-ZSCAN22.GFP-ChIP-Seq(GSE58341)/Homer	SMCAGTCWGAKGGAGGAGGC	1e0	-2.195e+00	0.2623	71.0	1.51%	467.7	1.30%
At1g69690(TCP)/colamp-At1g69690-DAP-Seq(GSE60143)/Homer	NHGTGGGGCCCACHW	1e0	-2.193e+00	0.2624	189.0	4.01%	1323.7	3.67%
WRKY3(WRKY)/col-WRKY3-DAP-Seq(GSE60143)/Homer	NCKTTGACYDDN	1e0	-2.169e+00	0.2681	79.0	1.68%	525.1	1.45%
CBF1(AP2EREBP)/colamp-CBF1-DAP-Seq(GSE60143)/Homer	YRCCGACATN	1e0	-2.163e+00	0.2691	410.0	8.70%	2963.6	8.21%
bZIP3(bZIP)/col-bZIP3-DAP-Seq(GSE60143)/Homer	DWKNHSACGTGGCAD	1e0	-2.157e+00	0.2700	183.0	3.88%	1281.3	3.55%
WRKY11(WRKY)/col-WRKY11-DAP-Seq(GSE60143)/Homer	SCGTTGACTTTN	1e0	-2.149e+00	0.2715	15.0	0.32%	81.9	0.23%
PIF7(bHLH)/col-PIF7-DAP-Seq(GSE60143)/Homer	CCACGTGGNH	1e0	-2.144e+00	0.2723	143.0	3.03%	989.2	2.74%
Dlx3(Homeobox)/Kerainocytes-Dlx3-ChIP-Seq(GSE89884)/Homer	NDGTAATTAC	1e0	-2.140e+00	0.2727	63.0	1.34%	412.1	1.14%
DEAR3(AP2EREBP)/colamp-DEAR3-DAP-Seq(GSE60143)/Homer	BCACCGACAWNNNNN	1e0	-2.132e+00	0.2743	151.0	3.20%	1048.6	2.91%
Nur77(NR)/K562-NR4A1-ChIP-Seq(GSE31363)/Homer	TGACCTTTNCNT	1e0	-2.129e+00	0.2745	28.0	0.59%	168.9	0.47%
MYB41(MYB)/col-MYB41-DAP-Seq(GSE60143)/Homer	BYTYACCTAA	1e0	-2.120e+00	0.2762	86.0	1.83%	578.0	1.60%
Hoxa10(Homeobox)/ChickenMSG-Hoxa10.Flag-ChIP-Seq(GSE86088)/Homer	GGYAATGAAA	1e0	-2.116e+00	0.2767	73.0	1.55%	485.0	1.34%
ATHB53(HB)/col-ATHB53-DAP-Seq(GSE60143)/Homer	CAATAATT	1e0	-2.086e+00	0.2846	35.0	0.74%	218.0	0.60%
FoxL2(Forkhead)/Ovary-FoxL2-ChIP-Seq(GSE60858)/Homer	WWTRTAAACAVG	1e0	-2.085e+00	0.2846	94.0	1.99%	636.5	1.76%
SPL14(SBP)/col-SPL14-DAP-Seq(GSE60143)/Homer	NNWHTGTACGGAHNH	1e0	-2.085e+00	0.2846	54.0	1.15%	350.9	0.97%
PRDM15(Zf)/ESC-Prdm15-ChIP-Seq(GSE73694)/Homer	YCCDNTCCAGGTTTT	1e0	-2.080e+00	0.2846	458.0	9.72%	3329.7	9.23%
ABF2(bZIP)/col-ABF2-DAP-Seq(GSE60143)/Homer	KGMCACGTGDCMHHH	1e0	-2.080e+00	0.2846	106.0	2.25%	723.3	2.00%
TSO1(CPP)/col-TSO1-DAP-Seq(GSE60143)/Homer	RAATTTRAAW	1e0	-2.043e+00	0.2938	14.0	0.30%	76.1	0.21%
GATA3(Zf),DR4/iTreg-Gata3-ChIP-Seq(GSE20898)/Homer	AGATGKDGAGATAAG	1e0	-2.041e+00	0.2938	7.0	0.15%	32.2	0.09%
LOB(LOBAS2)/col-LOB-DAP-Seq(GSE60143)/Homer	CGCCGKAWWTTHCGS	1e0	-2.035e+00	0.2947	365.0	7.75%	2638.1	7.31%
Hoxb4(Homeobox)/ES-Hoxb4-ChIP-Seq(GSE34014)/Homer	TGATTRATGGCY	1e0	-2.020e+00	0.2986	24.0	0.51%	143.9	0.40%
Arnt:Ahr(bHLH)/MCF7-Arnt-ChIP-Seq(Lo_et_al.)/Homer	TBGCACGCAA	1e0	-2.020e+00	0.2986	360.0	7.64%	2602.2	7.21%
KLF1(Zf)/HUDEP2-KLF1-CutnRun(GSE136251)/Homer	VDGGGYGGGGCY	1e0	-2.013e+00	0.2992	1283.0	27.23%	9566.9	26.51%
ZNF189(Zf)/HEK293-ZNF189.GFP-ChIP-Seq(GSE58341)/Homer	TGGAACAGMA	1e0	-2.004e+00	0.3013	355.0	7.53%	2566.2	7.11%
WRKY18(WRKY)/col-WRKY18-DAP-Seq(GSE60143)/Homer	NNNTTGACYWNNNNN	1e0	-1.998e+00	0.3026	289.0	6.13%	2075.8	5.75%
USF1(bHLH)/GM12878-Usf1-ChIP-Seq(GSE32465)/Homer	SGTCACGTGR	1e0	-1.996e+00	0.3026	263.0	5.58%	1882.2	5.21%
THRb(NR)/Liver-NR1A2-ChIP-Seq(GSE52613)/Homer	TRAGGTCA	1e0	-1.990e+00	0.3036	1752.0	37.18%	13139.2	36.40%
Six2(Homeobox)/NephronProgenitor-Six2-ChIP-Seq(GSE39837)/Homer	GWAAYHTGAKMC	1e0	-1.987e+00	0.3039	207.0	4.39%	1468.7	4.07%
Tbox:Smad(T-box,MAD)/ESCd5-Smad2_3-ChIP-Seq(GSE29422)/Homer	AGGTGHCAGACA	1e0	-1.970e+00	0.3082	58.0	1.23%	383.0	1.06%
ZNF675(Zf)/HEK293-ZNF675.GFP-ChIP-Seq(GSE58341)/Homer	ARGAGGMCAAAATGW	1e0	-1.963e+00	0.3099	35.0	0.74%	220.2	0.61%
PCF/Arabidopsis-Promoters/Homer	NNWWWTGGGCYTDDN	1e0	-1.961e+00	0.3099	40.0	0.85%	255.6	0.71%
TCP20(TCP)/col-TCP20-DAP-Seq(GSE60143)/Homer	GGDCCCAC	1e0	-1.959e+00	0.3099	362.0	7.68%	2622.3	7.27%
Znf263(Zf)/K562-Znf263-ChIP-Seq(GSE31477)/Homer	CVGTSCTCCC	1e0	-1.943e+00	0.3140	1361.0	28.88%	10169.1	28.17%
AP-2alpha(AP2)/Hela-AP2alpha-ChIP-Seq(GSE31477)/Homer	ATGCCCTGAGGC	1e0	-1.939e+00	0.3146	995.0	21.12%	7392.4	20.48%
bZIP44(bZIP)/colamp-bZIP44-DAP-Seq(GSE60143)/Homer	NDTGCCACGTCAGCH	1e0	-1.935e+00	0.3153	13.0	0.28%	71.9	0.20%
GRF9(GRF)/colamp-GRF9-DAP-Seq(GSE60143)/Homer	NWCTGACANNNNNNN	1e0	-1.923e+00	0.3183	241.0	5.11%	1724.2	4.78%
ANAC094(NAC)/col-ANAC094-DAP-Seq(GSE60143)/Homer	DVCGTRNNNNNYACG	1e0	-1.900e+00	0.3249	366.0	7.77%	2657.3	7.36%
FoxD3(forkhead)/ZebrafishEmbryo-Foxd3.biotin-ChIP-seq(GSE106676)/Homer	TGTTTAYTTAGC	1e0	-1.900e+00	0.3249	109.0	2.31%	753.2	2.09%
PU.1:IRF8(ETS:IRF)/pDC-Irf8-ChIP-Seq(GSE66899)/Homer	GGAAGTGAAAST	1e0	-1.891e+00	0.3266	42.0	0.89%	271.6	0.75%
PGR(NR)/EndoStromal-PGR-ChIP-Seq(GSE69539)/Homer	AAGAACATWHTGTTC	1e0	-1.884e+00	0.3281	34.0	0.72%	215.3	0.60%
At3g45610(C2C2dof)/col-At3g45610-DAP-Seq(GSE60143)/Homer	TWACTTTTTS	1e0	-1.883e+00	0.3281	285.0	6.05%	2054.3	5.69%
TCP7(TCP)/col-TCP7-DAP-Seq(GSE60143)/Homer	GTGGGSCCCACHHNN	1e0	-1.873e+00	0.3303	506.0	10.74%	3709.2	10.28%
CBF3(AP2EREBP)/colamp-CBF3-DAP-Seq(GSE60143)/Homer	YNRCCGACATNN	1e0	-1.865e+00	0.3323	266.0	5.65%	1915.0	5.31%
Gata1(Zf)/K562-GATA1-ChIP-Seq(GSE18829)/Homer	SAGATAAGRV	1e0	-1.850e+00	0.3367	82.0	1.74%	559.2	1.55%
Tgif2(Homeobox)/mES-Tgif2-ChIP-Seq(GSE55404)/Homer	TGTCANYT	1e0	-1.837e+00	0.3402	875.0	18.57%	6497.1	18.00%
KLF5(Zf)/LoVo-KLF5-ChIP-Seq(GSE49402)/Homer	DGGGYGKGGC	1e0	-1.836e+00	0.3402	1634.0	34.68%	12264.0	33.98%
NAP(NAC)/col-NAP-DAP-Seq(GSE60143)/Homer	ARGTTACGTRTN	1e0	-1.826e+00	0.3425	310.0	6.58%	2245.1	6.22%
At1g22810(AP2EREBP)/colamp-At1g22810-DAP-Seq(GSE60143)/Homer	BCACCGACANNN	1e0	-1.824e+00	0.3425	243.0	5.16%	1746.6	4.84%
SPL5(SBP)/colamp-SPL5-DAP-Seq(GSE60143)/Homer	NNHGTACGGHNN	1e0	-1.820e+00	0.3431	128.0	2.72%	896.4	2.48%
TGA3(bZIP)/colamp-TGA3-DAP-Seq(GSE60143)/Homer	WTGATGACGTCATCW	1e0	-1.809e+00	0.3461	28.0	0.59%	175.2	0.49%
WRKY21(WRKY)/colamp-WRKY21-DAP-Seq(GSE60143)/Homer	DCGTTGACTTTT	1e0	-1.785e+00	0.3537	11.0	0.23%	60.3	0.17%
MYB17(MYB)/colamp-MYB17-DAP-Seq(GSE60143)/Homer	GGTAGGTGRG	1e0	-1.782e+00	0.3542	191.0	4.05%	1363.4	3.78%
bZIP16(bZIP)/colamp-bZIP16-DAP-Seq(GSE60143)/Homer	TGCCACGTGD	1e0	-1.762e+00	0.3608	136.0	2.89%	958.5	2.66%
MYB98(MYB)/col-MYB98-DAP-Seq(GSE60143)/Homer	NWDCCGTTAC	1e0	-1.751e+00	0.3639	55.0	1.17%	368.9	1.02%
Npas4(bHLH)/Neuron-Npas4-ChIP-Seq(GSE127793)/Homer	NHRTCACGACDN	1e0	-1.746e+00	0.3651	488.0	10.36%	3587.5	9.94%
bZIP48(bZIP)/colamp-bZIP48-DAP-Seq(GSE60143)/Homer	DDWWKVTSACGTGGC	1e0	-1.745e+00	0.3651	125.0	2.65%	878.3	2.43%
MYB99(MYB)/colamp-MYB99-DAP-Seq(GSE60143)/Homer	GGTAGGTG	1e0	-1.744e+00	0.3651	211.0	4.48%	1514.2	4.20%
PLT1(AP2EREBP)/colamp-PLT1-DAP-Seq(GSE60143)/Homer	GCACGAWTYCCGAGG	1e0	-1.738e+00	0.3655	37.0	0.79%	240.8	0.67%
Smad3(MAD)/NPC-Smad3-ChIP-Seq(GSE36673)/Homer	TWGTCTGV	1e0	-1.738e+00	0.3655	1097.0	23.28%	8194.9	22.70%
Pdx1(Homeobox)/Islet-Pdx1-ChIP-Seq(SRA008281)/Homer	YCATYAATCA	1e0	-1.726e+00	0.3684	98.0	2.08%	681.2	1.89%
GATA:SCL(Zf,bHLH)/Ter119-SCL-ChIP-Seq(GSE18720)/Homer	CRGCTGBNGNSNNSAGATAA	1e0	-1.726e+00	0.3684	28.0	0.59%	177.8	0.49%
Gata6(Zf)/HUG1N-GATA6-ChIP-Seq(GSE51936)/Homer	YCTTATCTBN	1e0	-1.724e+00	0.3684	110.0	2.33%	769.0	2.13%
SEP3(MADS)/Arabidoposis-Flower-Sep3-ChIP-Seq/Homer	CCAAAAAGGG	1e0	-1.722e+00	0.3684	283.0	6.01%	2052.6	5.69%
NF1(CTF)/LNCAP-NF1-ChIP-Seq(Unpublished)/Homer	CYTGGCABNSTGCCAR	1e0	-1.694e+00	0.3773	250.0	5.31%	1808.7	5.01%
ANAC045(NAC)/col-ANAC045-DAP-Seq(GSE60143)/Homer	DNCKTVNNNNNNAMG	1e0	-1.685e+00	0.3799	664.0	14.09%	4921.9	13.64%
Lhx1(Homeobox)/EmbryoCarcinoma-Lhx1-ChIP-Seq(GSE70957)/Homer	NNYTAATTAR	1e0	-1.679e+00	0.3815	112.0	2.38%	786.2	2.18%
VND6(NAC)/col-VND6-DAP-Seq(GSE60143)/Homer	DCTTNHTTTTYAMGY	1e0	-1.677e+00	0.3816	260.0	5.52%	1884.5	5.22%
GATA11(C2C2gata)/col-GATA11-DAP-Seq(GSE60143)/Homer	DDHYYAGATCTR	1e0	-1.671e+00	0.3829	76.0	1.61%	523.7	1.45%
SND2(NAC)/colamp-SND2-DAP-Seq(GSE60143)/Homer	CTTVWNNNWBAAGNW	1e0	-1.664e+00	0.3849	121.0	2.57%	853.2	2.36%
BIM1(bHLH)/colamp-BIM1-DAP-Seq(GSE60143)/Homer	NNNNNNVTCACGTGM	1e0	-1.662e+00	0.3851	63.0	1.34%	429.8	1.19%
TGA6(bZIP)/colamp-TGA6-DAP-Seq(GSE60143)/Homer	TGACGTCABC	1e0	-1.660e+00	0.3851	195.0	4.14%	1401.8	3.88%
ABF1(bZIP)/Arabidopsis-ABF1-ChIP-Seq(GSE80564)/Homer	CACGTGGC	1e0	-1.652e+00	0.3872	540.0	11.46%	3989.9	11.05%
CDM1(C3H)/colamp-CDM1-DAP-Seq(GSE60143)/Homer	CCGAWAWTWTCGGAN	1e0	-1.651e+00	0.3872	47.0	1.00%	314.3	0.87%
SPL13(SBP)/col-SPL13-DAP-Seq(GSE60143)/Homer	WAHTGTACGGAH	1e0	-1.646e+00	0.3878	29.0	0.62%	186.4	0.52%
bHLH10(bHLH)/colamp-bHLH10-DAP-Seq(GSE60143)/Homer	YACCGACA	1e0	-1.643e+00	0.3884	139.0	2.95%	987.1	2.73%
WRKY24(WRKY)/colamp-WRKY24-DAP-Seq(GSE60143)/Homer	CGTTGACTWW	1e0	-1.631e+00	0.3923	116.0	2.46%	818.9	2.27%
FRS9(ND)/col-FRS9-DAP-Seq(GSE60143)/Homer	RGAGAGAGAAAG	1e0	-1.618e+00	0.3967	130.0	2.76%	922.8	2.56%
MYB93(MYB)/colamp-MYB93-DAP-Seq(GSE60143)/Homer	GGTAGGTGRD	1e0	-1.618e+00	0.3967	312.0	6.62%	2278.6	6.31%
CRC(C2C2YABBY)/col-CRC-DAP-Seq(GSE60143)/Homer	TWATSATA	1e0	-1.614e+00	0.3967	81.0	1.72%	562.9	1.56%
bHLH28(bHLH)/col-bHLH28-DAP-Seq(GSE60143)/Homer	NHHTGTACGGAH	1e0	-1.606e+00	0.3991	83.0	1.76%	577.1	1.60%
STAT6(Stat)/Macrophage-Stat6-ChIP-Seq(GSE38377)/Homer	TTCCKNAGAA	1e0	-1.604e+00	0.3991	92.0	1.95%	644.0	1.78%
MYB63(MYB)/col-MYB63-DAP-Seq(GSE60143)/Homer	BHYACCWACCHH	1e0	-1.601e+00	0.3993	117.0	2.48%	827.1	2.29%
bHLH18(bHLH)/col-bHLH18-DAP-Seq(GSE60143)/Homer	CACGTGTTYCACGTG	1e0	-1.598e+00	0.3997	10.0	0.21%	56.5	0.16%
ETS:E-box(ETS,bHLH)/HPC7-Scl-ChIP-Seq(GSE22178)/Homer	AGGAARCAGCTG	1e0	-1.592e+00	0.4013	35.0	0.74%	230.6	0.64%
ANAC070(NAC)/colamp-ANAC070-DAP-Seq(GSE60143)/Homer	CTTRHDNHNBAAGHW	1e0	-1.589e+00	0.4017	179.0	3.80%	1287.3	3.57%
JGL(C2H2)/col-JGL-DAP-Seq(GSE60143)/Homer	ACYTTCAGTT	1e0	-1.589e+00	0.4017	272.0	5.77%	1981.9	5.49%
HIF-1a(bHLH)/MCF7-HIF1a-ChIP-Seq(GSE28352)/Homer	TACGTGCV	1e0	-1.586e+00	0.4017	155.0	3.29%	1109.1	3.07%
WRKY15(WRKY)/col-WRKY15-DAP-Seq(GSE60143)/Homer	VGTTGACTWW	1e0	-1.583e+00	0.4018	135.0	2.87%	961.3	2.66%
CBF4(AP2EREBP)/colamp-CBF4-DAP-Seq(GSE60143)/Homer	NRCCGACDWNNNNNN	1e0	-1.578e+00	0.4032	395.0	8.38%	2905.4	8.05%
ZML1(C2C2gata)/colamp-ZML1-DAP-Seq(GSE60143)/Homer	ATCWYRACCGTTSRW	1e0	-1.557e+00	0.4111	4.0	0.08%	18.7	0.05%
At1g72010(TCP)/colamp-At1g72010-DAP-Seq(GSE60143)/Homer	GGDCCCAC	1e0	-1.535e+00	0.4194	456.0	9.68%	3369.4	9.34%
bZIP28(bZIP)/col-bZIP28-DAP-Seq(GSE60143)/Homer	TGCCACGTSABH	1e0	-1.534e+00	0.4194	130.0	2.76%	928.0	2.57%
WRKY75(WRKY)/col-WRKY75-DAP-Seq(GSE60143)/Homer	CGTTGACTWW	1e0	-1.510e+00	0.4280	129.0	2.74%	921.9	2.55%
FHY3(FAR1)/Arabidopsis-FHY3-ChIP-Seq(GSE30711)/Homer	HHCACGCGCBTN	1e0	-1.510e+00	0.4280	349.0	7.41%	2566.6	7.11%
LBD18(LOBAS2)/colamp-LBD18-DAP-Seq(GSE60143)/Homer	CKGAWWTTCHGS	1e0	-1.499e+00	0.4312	816.0	17.32%	6097.1	16.89%
ATAF1(NAC)/col-ATAF1-DAP-Seq(GSE60143)/Homer	YACGTMAY	1e0	-1.474e+00	0.4414	1289.0	27.36%	9698.0	26.87%
At5g58900(MYBrelated)/colamp-At5g58900-DAP-Seq(GSE60143)/Homer	WWWTYTTATCTWWWW	1e0	-1.473e+00	0.4414	101.0	2.14%	716.3	1.98%
BPC6(BBRBPC)/col-BPC6-DAP-Seq(GSE60143)/Homer	YTYTCTCTCTCTCTA	1e0	-1.472e+00	0.4414	16.0	0.34%	99.3	0.28%
GT1(Trihelix)/col-GT1-DAP-Seq(GSE60143)/Homer	TTAACCATGGTTAAD	1e0	-1.471e+00	0.4414	1.0	0.02%	2.3	0.01%
AREB3(bZIP)/col-AREB3-DAP-Seq(GSE60143)/Homer	NKGMCACGTGDCMNN	1e0	-1.466e+00	0.4416	139.0	2.95%	998.6	2.77%
HINFP(Zf)/K562-HINFP.eGFP-ChIP-Seq(Encode)/Homer	TWVGGTCCGC	1e0	-1.465e+00	0.4416	516.0	10.95%	3830.8	10.61%
LBD19(LOBAS2)/colamp-LBD19-DAP-Seq(GSE60143)/Homer	CCKGAAWTTCMGGAW	1e0	-1.464e+00	0.4416	706.0	14.98%	5268.1	14.60%
At2g01060(G2like)/colamp-At2g01060-DAP-Seq(GSE60143)/Homer	AGATKCBNWW	1e0	-1.458e+00	0.4425	568.0	12.05%	4224.5	11.70%
HRE(HSF)/Striatum-HSF1-ChIP-Seq(GSE38000)/Homer	TTCTAGAABNTTCTA	1e0	-1.445e+00	0.4474	42.0	0.89%	285.6	0.79%
AS2(LOBAS2)/col-AS2-DAP-Seq(GSE60143)/Homer	CCGDAAWWHMCGSCG	1e0	-1.444e+00	0.4474	124.0	2.63%	888.4	2.46%
DREB26(AP2EREBP)/col-DREB26-DAP-Seq(GSE60143)/Homer	CCACCGACAH	1e0	-1.440e+00	0.4482	188.0	3.99%	1365.6	3.78%
WRKY46(WRKY)/colamp-WRKY46-DAP-Seq(GSE60143)/Homer	AAAGTCAACGSN	1e0	-1.439e+00	0.4482	12.0	0.25%	72.9	0.20%
MYB58(MYB)/colamp-MYB58-DAP-Seq(GSE60143)/Homer	YYYACCWACC	1e0	-1.431e+00	0.4503	193.0	4.10%	1403.0	3.89%
Foxa3(Forkhead)/Liver-Foxa3-ChIP-Seq(GSE77670)/Homer	BSNTGTTTACWYWGN	1e0	-1.429e+00	0.4505	35.0	0.74%	235.7	0.65%
SPL15(SBP)/colamp-SPL15-DAP-Seq(GSE60143)/Homer	WDWMMGTACADW	1e0	-1.401e+00	0.4623	241.0	5.11%	1765.5	4.89%
AtGRF6(GRF)/col-AtGRF6-DAP-Seq(GSE60143)/Homer	NTGTCAGADNNNNNN	1e0	-1.395e+00	0.4644	392.0	8.32%	2902.0	8.04%
NFkB-p65(RHD)/GM12787-p65-ChIP-Seq(GSE19485)/Homer	WGGGGATTTCCC	1e0	-1.372e+00	0.4741	230.0	4.88%	1685.4	4.67%
HSFC1(HSF)/col-HSFC1-DAP-Seq(GSE60143)/Homer	HTTCTAGAADCTTCT	1e0	-1.360e+00	0.4792	38.0	0.81%	259.7	0.72%
HAT2(Homeobox)/colamp-HAT2-DAP-Seq(GSE60143)/Homer	CYAATSATTR	1e0	-1.356e+00	0.4799	69.0	1.46%	487.0	1.35%
NPAS(bHLH)/Liver-NPAS-ChIP-Seq(GSE39860)/Homer	NVCACGTG	1e0	-1.355e+00	0.4799	553.0	11.74%	4124.7	11.43%
At2g03500(G2like)/col-At2g03500-DAP-Seq(GSE60143)/Homer	WWAGAATATTCT	1e0	-1.343e+00	0.4846	20.0	0.42%	130.5	0.36%
RORa(NR)/Liver-Rora-ChIP-Seq(GSE101115)/Homer	AAWCTAGGTCARDNN	1e0	-1.339e+00	0.4858	26.0	0.55%	173.3	0.48%
FOXM1(Forkhead)/MCF7-FOXM1-ChIP-Seq(GSE72977)/Homer	TRTTTACTTW	1e0	-1.336e+00	0.4864	113.0	2.40%	813.6	2.25%
Foxa2(Forkhead)/Liver-Foxa2-ChIP-Seq(GSE25694)/Homer	CYTGTTTACWYW	1e0	-1.333e+00	0.4865	94.0	1.99%	672.0	1.86%
DDF2(AP2EREBP)/col-DDF2-DAP-Seq(GSE60143)/Homer	GATGTCGRCR	1e0	-1.326e+00	0.4894	14.0	0.30%	88.3	0.24%
AT4G37180(G2like)/col-AT4G37180-DAP-Seq(GSE60143)/Homer	AGAATCTTNN	1e0	-1.325e+00	0.4894	210.0	4.46%	1539.3	4.26%
AT5G60130(ABI3VP1)/col-AT5G60130-DAP-Seq(GSE60143)/Homer	WTTYTAAGVAAA	1e0	-1.314e+00	0.4935	214.0	4.54%	1571.0	4.35%
At2g45680(TCP)/colamp-At2g45680-DAP-Seq(GSE60143)/Homer	GTGGGNCCCACNDND	1e0	-1.305e+00	0.4969	54.0	1.15%	378.6	1.05%
CLOCK(bHLH)/Liver-Clock-ChIP-Seq(GSE39860)/Homer	GHCACGTG	1e0	-1.299e+00	0.4990	271.0	5.75%	2000.2	5.54%
Zac1(Zf)/Neuro2A-Plagl1-ChIP-Seq(GSE75942)/Homer	HAWGRGGCCM	1e0	-1.295e+00	0.5000	2140.0	45.42%	16231.3	44.97%
Phox2a(Homeobox)/Neuron-Phox2a-ChIP-Seq(GSE31456)/Homer	YTAATYNRATTA	1e0	-1.290e+00	0.5016	24.0	0.51%	160.1	0.44%
AT3G16280(AP2EREBP)/colamp-AT3G16280-DAP-Seq(GSE60143)/Homer	HCACCGACAHHDHHN	1e0	-1.290e+00	0.5016	160.0	3.40%	1167.1	3.23%
Hnf6b(Homeobox)/LNCaP-Hnf6b-ChIP-Seq(GSE106305)/Homer	TATTGAYY	1e0	-1.287e+00	0.5016	83.0	1.76%	593.7	1.64%
n-Myc(bHLH)/mES-nMyc-ChIP-Seq(GSE11431)/Homer	VRCCACGTGG	1e0	-1.284e+00	0.5020	405.0	8.60%	3013.8	8.35%
Barx1(Homeobox)/Stomach-Barx1.3xFlag-ChIP-Seq(GSE69483)/Homer	AAACMATTAN	1e0	-1.283e+00	0.5020	39.0	0.83%	269.9	0.75%
AT2G20400(G2like)/colamp-AT2G20400-DAP-Seq(GSE60143)/Homer	DNVGAATATTCBNHN	1e0	-1.277e+00	0.5035	10.0	0.21%	61.5	0.17%
p53(p53)/mES-cMyc-ChIP-Seq(GSE11431)/Homer	ACATGCCCGGGCAT	1e0	-1.275e+00	0.5038	11.0	0.23%	68.5	0.19%
Tlx?(NR)/NPC-H3K4me1-ChIP-Seq(GSE16256)/Homer	CTGGCAGSCTGCCA	1e0	-1.273e+00	0.5040	209.0	4.44%	1536.8	4.26%
c-Myc(bHLH)/LNCAP-cMyc-ChIP-Seq(Unpublished)/Homer	VCCACGTG	1e0	-1.270e+00	0.5045	386.0	8.19%	2871.1	7.95%
TGA10(bZIP)/colamp-TGA10-DAP-Seq(GSE60143)/Homer	ATGACGTC	1e0	-1.265e+00	0.5060	150.0	3.18%	1094.1	3.03%
Brn1(POU,Homeobox)/NPC-Brn1-ChIP-Seq(GSE35496)/Homer	TATGCWAATBAV	1e0	-1.253e+00	0.5114	28.0	0.59%	190.6	0.53%
RVE1(MYBrelated)/col-RVE1-DAP-Seq(GSE60143)/Homer	AAATATCT	1e0	-1.247e+00	0.5136	44.0	0.93%	307.0	0.85%
Dorsal(RHD)/Embryo-dl-ChIP-Seq(GSE65441)/Homer	GGGAAAAMCCCG	1e0	-1.240e+00	0.5162	93.0	1.97%	670.2	1.86%
HSFB3(HSF)/colamp-HSFB3-DAP-Seq(GSE60143)/Homer	TTCTAGAAGMTTHTW	1e0	-1.235e+00	0.5180	7.0	0.15%	41.7	0.12%
TATA-box/Drosophila-Promoters/Homer	CTATAAAAGCSV	1e0	-1.226e+00	0.5214	8.0	0.17%	48.8	0.14%
LIN-39(Homeobox)/cElegans.L3-LIN39-ChIP-Seq(modEncode)/Homer	ATGATTRATG	1e0	-1.225e+00	0.5214	102.0	2.16%	738.3	2.05%
MYB92(MYB)/colamp-MYB92-DAP-Seq(GSE60143)/Homer	GGTAGGTR	1e0	-1.208e+00	0.5291	325.0	6.90%	2418.0	6.70%
At3g09600(MYBrelated)/colamp-At3g09600-DAP-Seq(GSE60143)/Homer	AAAATATCTT	1e0	-1.208e+00	0.5291	30.0	0.64%	206.6	0.57%
FOXA1(Forkhead)/LNCAP-FOXA1-ChIP-Seq(GSE27824)/Homer	WAAGTAAACA	1e0	-1.207e+00	0.5291	129.0	2.74%	941.7	2.61%
DLX5(Homeobox)/BasalGanglia-Dlx5-ChIP-seq(GSE124936)/Homer	SSTAATTA	1e0	-1.180e+00	0.5411	74.0	1.57%	532.9	1.48%
RUNX1(Runt)/Jurkat-RUNX1-ChIP-Seq(GSE29180)/Homer	AAACCACARM	1e0	-1.162e+00	0.5501	253.0	5.37%	1878.7	5.21%
CBF2(AP2EREBP)/colamp-CBF2-DAP-Seq(GSE60143)/Homer	YBRCCGACATNNNNN	1e0	-1.156e+00	0.5524	241.0	5.11%	1788.8	4.96%
GATA1(C2C2gata)/colamp-GATA1-DAP-Seq(GSE60143)/Homer	DDWWYYAGATCTRRW	1e0	-1.150e+00	0.5548	54.0	1.15%	386.0	1.07%
TGA1(bZIP)/colamp-TGA1-DAP-Seq(GSE60143)/Homer	TGACGTCAKC	1e0	-1.145e+00	0.5567	118.0	2.50%	863.9	2.39%
ERRg(NR)/Kidney-ESRRG-ChIP-Seq(GSE104905)/Homer	GTGACCTTGRVN	1e0	-1.136e+00	0.5607	328.0	6.96%	2448.5	6.78%
AP-2gamma(AP2)/MCF7-TFAP2C-ChIP-Seq(GSE21234)/Homer	SCCTSAGGSCAW	1e0	-1.121e+00	0.5683	1242.0	26.36%	9407.0	26.06%
HAT1(Homeobox)/col-HAT1-DAP-Seq(GSE60143)/Homer	SCAATCATTGNN	1e0	-1.114e+00	0.5713	10.0	0.21%	64.2	0.18%
At1g78700(BZR)/col-At1g78700-DAP-Seq(GSE60143)/Homer	NNNNCACGTGNNNNN	1e0	-1.111e+00	0.5720	148.0	3.14%	1091.1	3.02%
IBL1(bHLH)/Seedling-IBL1-ChIP-Seq(GSE51120)/Homer	CACGTGCC	1e0	-1.105e+00	0.5746	1463.0	31.05%	11097.1	30.75%
EGL-5(Homeobox)/cElegans-L3-EGL5-ChIP-Seq(modEncode)/Homer	ATTTAATGGG	1e0	-1.097e+00	0.5783	183.0	3.88%	1356.9	3.76%
At4g32800(AP2EREBP)/colamp-At4g32800-DAP-Seq(GSE60143)/Homer	DYCACCGACAHWWWH	1e0	-1.094e+00	0.5788	38.0	0.81%	269.5	0.75%
AT2G31460(REMB3)/col-AT2G31460-DAP-Seq(GSE60143)/Homer	WNWARWDGAAATGAT	1e0	-1.084e+00	0.5834	37.0	0.79%	262.7	0.73%
SGR5(C2H2)/colamp-SGR5-DAP-Seq(GSE60143)/Homer	TTTGTCTTTTTT	1e0	-1.080e+00	0.5850	91.0	1.93%	665.9	1.84%
Zfp809(Zf)/ES-Zfp809-ChIP-Seq(GSE70799)/Homer	GGGGCTYGKCTGGGA	1e0	-1.078e+00	0.5850	290.0	6.15%	2167.8	6.01%
MYB67(MYB)/col-MYB67-DAP-Seq(GSE60143)/Homer	YYYACCTAAC	1e0	-1.057e+00	0.5964	198.0	4.20%	1473.0	4.08%
WRKY45(WRKY)/col-WRKY45-DAP-Seq(GSE60143)/Homer	HNNNKTTGACTWWNH	1e0	-1.055e+00	0.5965	29.0	0.62%	204.7	0.57%
Atf2(bZIP)/3T3L1-Atf2-ChIP-Seq(GSE56872)/Homer	NRRTGACGTCAT	1e0	-1.048e+00	0.5997	114.0	2.42%	840.2	2.33%
HDG7(HB)/col-HDG7-DAP-Seq(GSE60143)/Homer	WGCATTTAATGC	1e0	-1.047e+00	0.5997	13.0	0.28%	87.4	0.24%
ZNF669(Zf)/HEK293-ZNF669.GFP-ChIP-Seq(GSE58341)/Homer	GARTGGTCATCGCCC	1e0	-1.043e+00	0.6011	66.0	1.40%	480.3	1.33%
SOC1(MADS)/Seedling-SOC1-ChIP-Seq(GSE45846)/Homer	TWCCAWWTWTGG	1e0	-1.024e+00	0.6115	47.0	1.00%	339.9	0.94%
bZIP:IRF(bZIP,IRF)/Th17-BatF-ChIP-Seq(GSE39756)/Homer	NAGTTTCABTHTGACTNW	1e0	-1.020e+00	0.6129	53.0	1.12%	384.4	1.06%
TAGL1(MADS)/Tomato-TAGL1-ChIP-Seq(GSE116581)/Homer	CCAAAAATRG	1e0	-1.020e+00	0.6129	195.0	4.14%	1454.9	4.03%
At1g74840(MYBrelated)/col100-At1g74840-DAP-Seq(GSE60143)/Homer	YHTTATCCAWWT	1e0	-1.019e+00	0.6129	55.0	1.17%	399.5	1.11%
WRKY25(WRKY)/colamp-WRKY25-DAP-Seq(GSE60143)/Homer	NNNNHRGTCAAMNNN	1e0	-1.017e+00	0.6129	141.0	2.99%	1046.1	2.90%
At4g16750(AP2EREBP)/col-At4g16750-DAP-Seq(GSE60143)/Homer	HACCGACAHA	1e0	-1.017e+00	0.6129	374.0	7.94%	2812.2	7.79%
Oct4:Sox17(POU,Homeobox,HMG)/F9-Sox17-ChIP-Seq(GSE44553)/Homer	CCATTGTATGCAAAT	1e0	-1.016e+00	0.6129	10.0	0.21%	67.0	0.19%
Prop1(Homeobox)/GHFT1-PROP1.biotin-ChIP-Seq(GSE77302)/Homer	NTAATBNAATTA	1e0	-1.010e+00	0.6129	39.0	0.83%	281.0	0.78%
GRE(NR),IR3/A549-GR-ChIP-Seq(GSE32465)/Homer	NRGVACABNVTGTYCY	1e0	-1.008e+00	0.6129	41.0	0.87%	295.9	0.82%
CArG(MADS)/PUER-Srf-ChIP-Seq(Sullivan_et_al.)/Homer	CCATATATGGNM	1e0	-1.001e+00	0.6165	53.0	1.12%	385.8	1.07%
MYB13(MYB)/col-MYB13-DAP-Seq(GSE60143)/Homer	HYCACCWACCHH	1e0	-9.983e-01	0.6168	200.0	4.24%	1494.8	4.14%
TGA5(bZIP)/col-TGA5-DAP-Seq(GSE60143)/Homer	NNGATGACGTCATCN	1e0	-9.980e-01	0.6168	31.0	0.66%	221.7	0.61%
AT2G28920(ND)/col-AT2G28920-DAP-Seq(GSE60143)/Homer	WAGATATTTWTW	1e0	-9.927e-01	0.6183	18.0	0.38%	125.8	0.35%
NST1(NAC)/colamp-NST1-DAP-Seq(GSE60143)/Homer	WRCTTRWWNWWYAAG	1e0	-9.865e-01	0.6210	120.0	2.55%	890.4	2.47%
WRKY8(WRKY)/colamp-WRKY8-DAP-Seq(GSE60143)/Homer	CGTTGACTTT	1e0	-9.820e-01	0.6228	11.0	0.23%	74.0	0.21%
bHLHE40(bHLH)/HepG2-BHLHE40-ChIP-Seq(GSE31477)/Homer	KCACGTGMCN	1e0	-9.795e-01	0.6233	188.0	3.99%	1405.4	3.89%
IRF2(IRF)/Erythroblas-IRF2-ChIP-Seq(GSE36985)/Homer	GAAASYGAAASY	1e0	-9.724e-01	0.6268	24.0	0.51%	170.9	0.47%
p73(p53)/Trachea-p73-ChIP-Seq(PRJNA310161)/Homer	NRRRCAWGTCCDGRCATGYY	1e0	-9.663e-01	0.6296	13.0	0.28%	89.2	0.25%
Unknown1(NR/Ini-like)/Drosophila-Promoters/Homer	MYGGTCACACTG	1e0	-9.658e-01	0.6296	67.0	1.42%	493.0	1.37%
FOXA1(Forkhead)/MCF7-FOXA1-ChIP-Seq(GSE26831)/Homer	WAAGTAAACA	1e0	-9.657e-01	0.6296	97.0	2.06%	718.4	1.99%
ZNF7(Zf)/HepG2-ZNF7.Flag-ChIP-Seq(Encode)/Homer	CTGCCWVCTTTTRTA	1e0	-9.633e-01	0.6296	93.0	1.97%	689.0	1.91%
ANAC004(NAC)/colamp-ANAC004-DAP-Seq(GSE60143)/Homer	WNCTTVYNNNRBAAG	1e0	-9.629e-01	0.6296	53.0	1.12%	388.0	1.07%
PIF5ox(bHLH)/Arabidopsis-PIF5ox-ChIP-Seq(GSE35062)/Homer	BCACGTGVDN	1e0	-9.540e-01	0.6322	381.0	8.09%	2874.9	7.97%
ATY19(MYB)/col-ATY19-DAP-Seq(GSE60143)/Homer	YYCACCWACCAT	1e0	-9.533e-01	0.6322	180.0	3.82%	1347.5	3.73%
SPL3(SBP)/colamp-SPL3-DAP-Seq(GSE60143)/Homer	WDTTGTACGGAH	1e0	-9.531e-01	0.6322	12.0	0.25%	82.2	0.23%
RAR:RXR(NR),DR0/ES-RAR-ChIP-Seq(GSE56893)/Homer	AGGTCAAGGTCA	1e0	-9.434e-01	0.6358	45.0	0.96%	328.4	0.91%
AT1G24250(Orphan)/col-AT1G24250-DAP-Seq(GSE60143)/Homer	KTDGTTGGTDGTTGG	1e0	-9.310e-01	0.6427	63.0	1.34%	464.7	1.29%
NFkB-p65-Rel(RHD)/ThioMac-LPS-Expression(GSE23622)/Homer	GGAAATTCCC	1e0	-9.275e-01	0.6439	18.0	0.38%	127.6	0.35%
HOXA1(Homeobox)/mES-Hoxa1-ChIP-Seq(SRP084292)/Homer	TGATKGATGR	1e0	-9.245e-01	0.6447	31.0	0.66%	224.0	0.62%
bHLH34(bHLH)/colamp-bHLH34-DAP-Seq(GSE60143)/Homer	HGWGRHWGACACGTG	1e0	-9.192e-01	0.6472	133.0	2.82%	994.0	2.75%
ANAC062(NAC)/colamp-ANAC062-DAP-Seq(GSE60143)/Homer	TACTTANTNWNYAAG	1e0	-9.188e-01	0.6472	56.0	1.19%	412.3	1.14%
WRKY31(WRKY)/colamp-WRKY31-DAP-Seq(GSE60143)/Homer	NCGTTGACTWWK	1e0	-9.128e-01	0.6492	90.0	1.91%	669.3	1.85%
WRKY6(WRKY)/colamp-WRKY6-DAP-Seq(GSE60143)/Homer	NCGTTGACTWWD	1e0	-9.081e-01	0.6512	114.0	2.42%	851.5	2.36%
WRKY20(WRKY)/col-WRKY20-DAP-Seq(GSE60143)/Homer	CKTTGACYWD	1e0	-9.069e-01	0.6512	91.0	1.93%	677.9	1.88%
ZNF768(Zf)/Rajj-ZNF768-ChIP-Seq(GSE111879)/Homer	RHHCAGAGAGGB	1e0	-9.068e-01	0.6512	21.0	0.45%	150.3	0.42%
CREB5(bZIP)/LNCaP-CREB5.V5-ChIP-Seq(GSE137775)/Homer	VVATGACGTCAT	1e0	-9.045e-01	0.6512	80.0	1.70%	594.8	1.65%
REM16(ABI3VP1)/col-REM16-DAP-Seq(GSE60143)/Homer	DTTTTTSCCGSMAAA	1e0	-8.994e-01	0.6512	1.0	0.02%	4.3	0.01%
ZNF528(Zf)/HEK293-ZNF528.GFP-ChIP-Seq(GSE58341)/Homer	AGAAATGACTTCCCT	1e0	-8.994e-01	0.6512	1.0	0.02%	5.0	0.01%
DREF/Drosophila-Promoters/Homer	AVYTATCGATAD	1e0	-8.994e-01	0.6512	1.0	0.02%	4.6	0.01%
MYB57(MYB)/col-MYB57-DAP-Seq(GSE60143)/Homer	TTACCTAACT	1e0	-8.952e-01	0.6524	59.0	1.25%	436.9	1.21%
WRKY28(WRKY)/col-WRKY28-DAP-Seq(GSE60143)/Homer	BGTTGACTWH	1e0	-8.935e-01	0.6524	163.0	3.46%	1224.3	3.39%
WRKY42(WRKY)/colamp-WRKY42-DAP-Seq(GSE60143)/Homer	NAAAGTCAACGN	1e0	-8.894e-01	0.6541	62.0	1.32%	459.5	1.27%
ZNF382(Zf)/HEK293-ZNF382.GFP-ChIP-Seq(GSE58341)/Homer	GNCTGTASTRNTGBCTCHTT	1e0	-8.875e-01	0.6543	4.0	0.08%	25.7	0.07%
IRF3(IRF)/BMDM-Irf3-ChIP-Seq(GSE67343)/Homer	AGTTTCAKTTTC	1e0	-8.812e-01	0.6574	52.0	1.10%	384.8	1.07%
E-box/Drosophila-Promoters/Homer	AACAGCTGTTHN	1e0	-8.804e-01	0.6574	61.0	1.29%	452.9	1.25%
HAP3(CCAATHAP3)/col-HAP3-DAP-Seq(GSE60143)/Homer	TGATGGAW	1e0	-8.790e-01	0.6574	68.0	1.44%	506.0	1.40%
Pax7(Paired,Homeobox),long/Myoblast-Pax7-ChIP-Seq(GSE25064)/Homer	TAATCHGATTAC	1e0	-8.661e-01	0.6642	2.0	0.04%	11.4	0.03%
WRKY47(WRKY)/colamp-WRKY47-DAP-Seq(GSE60143)/Homer	WAAGTCAACGBT	1e0	-8.568e-01	0.6694	33.0	0.70%	242.3	0.67%
SND3(NAC)/col-SND3-DAP-Seq(GSE60143)/Homer	CTTNHNNNDNAAGNH	1e0	-8.512e-01	0.6721	121.0	2.57%	909.0	2.52%
TINY(AP2EREBP)/col-TINY-DAP-Seq(GSE60143)/Homer	NNCACCGACA	1e0	-8.423e-01	0.6770	118.0	2.50%	887.6	2.46%
ZNF692(Zf)/HEK293-ZNF692.GFP-ChIP-Seq(GSE58341)/Homer	GTGGGCCCCA	1e0	-8.355e-01	0.6806	168.0	3.57%	1268.9	3.52%
PRDM1(Zf)/Hela-PRDM1-ChIP-Seq(GSE31477)/Homer	ACTTTCACTTTC	1e0	-8.331e-01	0.6812	105.0	2.23%	789.9	2.19%
ZNF341(Zf)/EBV-ZNF341-ChIP-Seq(GSE113194)/Homer	GGAACAGCCG	1e0	-8.319e-01	0.6812	390.0	8.28%	2961.0	8.20%
EIN3(EIL)/col-EIN3-DAP-Seq(GSE60143)/Homer	ARATTCAATGWATYT	1e0	-8.291e-01	0.6812	7.0	0.15%	48.5	0.13%
HNF1b(Homeobox)/PDAC-HNF1B-ChIP-Seq(GSE64557)/Homer	GTTAATNATTAA	1e0	-8.291e-01	0.6812	7.0	0.15%	49.0	0.14%
ZNF264(Zf)/HEK293-ZNF264.GFP-ChIP-Seq(GSE58341)/Homer	RGGGCACTAACY	1e0	-8.244e-01	0.6829	320.0	6.79%	2428.1	6.73%
GATA6(C2C2gata)/col200-GATA6-DAP-Seq(GSE60143)/Homer	TAGATCTARAHH	1e0	-8.215e-01	0.6838	17.0	0.36%	123.2	0.34%
AGL63(MADS)/col-AGL63-DAP-Seq(GSE60143)/Homer	TTCCAAWWWTGG	1e0	-8.210e-01	0.6838	95.0	2.02%	714.4	1.98%
Nr5a2(NR)/mES-Nr5a2-ChIP-Seq(GSE19019)/Homer	BTCAAGGTCA	1e0	-8.209e-01	0.6838	201.0	4.27%	1521.7	4.22%
Oct4(POU,Homeobox)/mES-Oct4-ChIP-Seq(GSE11431)/Homer	ATTTGCATAW	1e0	-8.167e-01	0.6839	42.0	0.89%	312.9	0.87%
Tcfcp2l1(CP2)/mES-Tcfcp2l1-ChIP-Seq(GSE11431)/Homer	NRAACCRGTTYRAACCRGYT	1e0	-8.141e-01	0.6846	64.0	1.36%	479.3	1.33%
Tcf12(bHLH)/GM12878-Tcf12-ChIP-Seq(GSE32465)/Homer	VCAGCTGYTG	1e0	-8.134e-01	0.6846	603.0	12.80%	4591.9	12.72%
WRKY55(WRKY)/col-WRKY55-DAP-Seq(GSE60143)/Homer	NCGTTGACTT	1e0	-8.112e-01	0.6846	167.0	3.54%	1263.1	3.50%
AT3G60490(AP2EREBP)/colamp-AT3G60490-DAP-Seq(GSE60143)/Homer	NNRCCGACANNNNNN	1e0	-8.096e-01	0.6846	136.0	2.89%	1027.6	2.85%
ZBTB12(Zf)/HEK293-ZBTB12.GFP-ChIP-Seq(GSE58341)/Homer	NGNTCTAGAACCNGV	1e0	-8.090e-01	0.6846	144.0	3.06%	1088.2	3.01%
ANAC103(NAC)/col-ANAC103-DAP-Seq(GSE60143)/Homer	AACTTGNWNWNCAAG	1e0	-8.079e-01	0.6846	70.0	1.49%	525.9	1.46%
Zic(Zf)/Cerebellum-ZIC1.2-ChIP-Seq(GSE60731)/Homer	CCTGCTGAGH	1e0	-8.052e-01	0.6846	521.0	11.06%	3966.7	10.99%
Rfx2(HTH)/LoVo-RFX2-ChIP-Seq(GSE49402)/Homer	GTTGCCATGGCAACM	1e0	-7.871e-01	0.6959	51.0	1.08%	382.7	1.06%
PAX6(Paired,Homeobox)/Forebrain-Pax6-ChIP-Seq(GSE66961)/Homer	NGTGTTCAVTSAAGCGKAAA	1e0	-7.868e-01	0.6959	22.0	0.47%	162.0	0.45%
ANAC057(NAC)/colamp-ANAC057-DAP-Seq(GSE60143)/Homer	DVCKTGNNNNNCAMG	1e0	-7.815e-01	0.6977	165.0	3.50%	1251.9	3.47%
At4g36780(BZR)/col-At4g36780-DAP-Seq(GSE60143)/Homer	NNNNNNCACGTGNNN	1e0	-7.808e-01	0.6977	141.0	2.99%	1068.8	2.96%
WRKY33(WRKY)/col-WRKY33-DAP-Seq(GSE60143)/Homer	CGTTGACYAW	1e0	-7.769e-01	0.6988	110.0	2.33%	832.5	2.31%
Lhx2(Homeobox)/HFSC-Lhx2-ChIP-Seq(GSE48068)/Homer	TAATTAGN	1e0	-7.700e-01	0.7026	101.0	2.14%	764.6	2.12%
Phox2b(Homeobox)/CLBGA-PHOX2B-ChIP-Seq(GSE90683)/Homer	TTAATTNAATTA	1e0	-7.654e-01	0.7047	10.0	0.21%	72.0	0.20%
M1BP(Zf)/S2R+-M1BP-ChIP-Seq(GSE49842)/Homer	CAGTGTGACCGT	1e0	-7.597e-01	0.7077	90.0	1.91%	681.6	1.89%
WRKY65(WRKY)/colamp-WRKY65-DAP-Seq(GSE60143)/Homer	AWWWAGTCAACG	1e0	-7.536e-01	0.7109	46.0	0.98%	346.4	0.96%
bHLH80(bHLH)/col-bHLH80-DAP-Seq(GSE60143)/Homer	NNNNDCAASTTGHNN	1e0	-7.518e-01	0.7112	230.0	4.88%	1751.0	4.85%
LRF(Zf)/Erythroblasts-ZBTB7A-ChIP-Seq(GSE74977)/Homer	AAGACCCYYN	1e0	-7.501e-01	0.7113	1804.0	38.29%	13797.9	38.23%
AT1G44830(AP2EREBP)/col-AT1G44830-DAP-Seq(GSE60143)/Homer	NCCACCGACA	1e0	-7.491e-01	0.7113	231.0	4.90%	1759.9	4.88%
SMB(NAC)/colamp-SMB-DAP-Seq(GSE60143)/Homer	CTTVNNNNDBAAGHW	1e0	-7.460e-01	0.7121	165.0	3.50%	1255.2	3.48%
ANAC075(NAC)/col-ANAC075-DAP-Seq(GSE60143)/Homer	CTTSWWNWWSAAGYT	1e0	-7.444e-01	0.7122	69.0	1.46%	522.5	1.45%
ANAC071(NAC)/col-ANAC071-DAP-Seq(GSE60143)/Homer	DNCKTNDNNNHNAAG	1e0	-7.354e-01	0.7175	160.0	3.40%	1218.0	3.37%
At1g13300(G2like)/col-At1g13300-DAP-Seq(GSE60143)/Homer	GAATCTWAGATTCYN	1e0	-7.352e-01	0.7175	1.0	0.02%	5.9	0.02%
ANAC005(NAC)/col-ANAC005-DAP-Seq(GSE60143)/Homer	WVCTTVTWNHABAAG	1e0	-7.286e-01	0.7203	64.0	1.36%	485.3	1.34%
GRE(NR),IR3/RAW264.7-GRE-ChIP-Seq(Unpublished)/Homer	VAGRACAKWCTGTYC	1e0	-7.283e-01	0.7203	53.0	1.12%	401.6	1.11%
KLF3(Zf)/MEF-Klf3-ChIP-Seq(GSE44748)/Homer	NRGCCCCRCCCHBNN	1e0	-7.146e-01	0.7283	697.0	14.79%	5331.0	14.77%
CEBP:AP1(bZIP)/ThioMac-CEBPb-ChIP-Seq(GSE21512)/Homer	DRTGTTGCAA	1e0	-7.142e-01	0.7283	104.0	2.21%	792.5	2.20%
WRKY14(WRKY)/colamp-WRKY14-DAP-Seq(GSE60143)/Homer	NCGTTGACTTTN	1e0	-6.998e-01	0.7369	47.0	1.00%	357.4	0.99%
Max(bHLH)/K562-Max-ChIP-Seq(GSE31477)/Homer	RCCACGTGGYYN	1e0	-6.951e-01	0.7393	288.0	6.11%	2203.6	6.11%
RUNX-AML(Runt)/CD4+-PolII-ChIP-Seq(Barski_et_al.)/Homer	GCTGTGGTTW	1e0	-6.912e-01	0.7411	184.0	3.90%	1407.3	3.90%
HNF6(Homeobox)/Liver-Hnf6-ChIP-Seq(ERP000394)/Homer	NTATYGATCH	1e0	-6.890e-01	0.7417	55.0	1.17%	419.4	1.16%
WRKY26(WRKY)/colamp-WRKY26-DAP-Seq(GSE60143)/Homer	CGTTGACTWDKN	1e0	-6.885e-01	0.7417	64.0	1.36%	488.6	1.35%
Fox:Ebox(Forkhead,bHLH)/Panc1-Foxa2-ChIP-Seq(GSE47459)/Homer	NNNVCTGWGYAAACASN	1e0	-6.677e-01	0.7554	160.0	3.40%	1226.1	3.40%
IDD2(C2H2)/colamp-IDD2-DAP-Seq(GSE60143)/Homer	HAVAAAAMGACAAAA	1e0	-6.530e-01	0.7655	11.0	0.23%	83.6	0.23%
At5g22890(C2H2)/col-At5g22890-DAP-Seq(GSE60143)/Homer	NSAGGTKWTATCTGD	1e0	-6.468e-01	0.7691	4.0	0.08%	29.1	0.08%
MYB94(MYB)/col-MYB94-DAP-Seq(GSE60143)/Homer	WGGTRGTTGGKA	1e0	-6.446e-01	0.7697	141.0	2.99%	1083.5	3.00%
WRKY71(WRKY)/col-WRKY71-DAP-Seq(GSE60143)/Homer	CKTTGACYWW	1e0	-6.430e-01	0.7698	85.0	1.80%	654.0	1.81%
HSF21(HSF)/col-HSF21-DAP-Seq(GSE60143)/Homer	CTTCTAGAAGMTTYW	1e0	-6.373e-01	0.7731	13.0	0.28%	100.0	0.28%
PRDM10(Zf)/HEK293-PRDM10.eGFP-ChIP-Seq(Encode)/Homer	TGGTACATTCCA	1e0	-6.338e-01	0.7747	220.0	4.67%	1691.1	4.69%
ANAC079(NAC)/colamp-ANAC079-DAP-Seq(GSE60143)/Homer	TACACGCAACCT	1e0	-6.312e-01	0.7755	69.0	1.46%	531.2	1.47%
TGA4(bZIP)/colamp-TGA4-DAP-Seq(GSE60143)/Homer	RTGACGTCAKCW	1e0	-6.287e-01	0.7764	73.0	1.55%	562.5	1.56%
At3g24120(G2like)/col-At3g24120-DAP-Seq(GSE60143)/Homer	NWWAGMATMW	1e0	-6.280e-01	0.7764	666.0	14.13%	5114.8	14.17%
ERF38(AP2EREBP)/col-ERF38-DAP-Seq(GSE60143)/Homer	CACCGACA	1e0	-6.174e-01	0.7829	256.0	5.43%	1970.3	5.46%
HSFA1E(HSF)/col-HSFA1E-DAP-Seq(GSE60143)/Homer	TTCTAGAAGCTTCTA	1e0	-6.104e-01	0.7873	13.0	0.28%	100.4	0.28%
WRKY29(WRKY)/colamp-WRKY29-DAP-Seq(GSE60143)/Homer	MGTTGACTTT	1e0	-6.099e-01	0.7873	122.0	2.59%	941.2	2.61%
X-box(HTH)/NPC-H3K4me1-ChIP-Seq(GSE16256)/Homer	GGTTGCCATGGCAA	1e0	-6.097e-01	0.7873	33.0	0.70%	255.6	0.71%
VND2(NAC)/col-VND2-DAP-Seq(GSE60143)/Homer	DNCKTNNNNNNNAAG	1e0	-6.093e-01	0.7873	171.0	3.63%	1318.9	3.65%
ARE(NR)/LNCAP-AR-ChIP-Seq(GSE27824)/Homer	RGRACASNSTGTYCYB	1e0	-5.998e-01	0.7911	75.0	1.59%	580.4	1.61%
CUX1(Homeobox)/K562-CUX1-ChIP-Seq(GSE92882)/Homer	TATCGATNAN	1e0	-5.991e-01	0.7911	54.0	1.15%	418.8	1.16%
At5g29000(G2like)/col-At5g29000-DAP-Seq(GSE60143)/Homer	RGAATATTCYHH	1e0	-5.975e-01	0.7911	24.0	0.51%	186.1	0.52%
VND3(NAC)/colamp-VND3-DAP-Seq(GSE60143)/Homer	TRCTTGWDNHWCAAG	1e0	-5.938e-01	0.7925	108.0	2.29%	835.6	2.32%
RUNX(Runt)/HPC7-Runx1-ChIP-Seq(GSE22178)/Homer	SAAACCACAG	1e0	-5.917e-01	0.7930	192.0	4.07%	1482.5	4.11%
KLF10(Zf)/HEK293-KLF10.GFP-ChIP-Seq(GSE58341)/Homer	GGGGGTGTGTCC	1e0	-5.864e-01	0.7961	447.0	9.49%	3443.2	9.54%
Chop(bZIP)/MEF-Chop-ChIP-Seq(GSE35681)/Homer	ATTGCATCAT	1e0	-5.829e-01	0.7978	23.0	0.49%	179.2	0.50%
At1g19000(MYBrelated)/colamp-At1g19000-DAP-Seq(GSE60143)/Homer	WWTGGATAADDT	1e0	-5.798e-01	0.7991	56.0	1.19%	435.2	1.21%
GBF3(bZIP)/Arabidopsis-GBF3-ChIP-Seq(GSE80564)/Homer	TGCCACGTSAYC	1e0	-5.773e-01	0.8000	142.0	3.01%	1099.3	3.05%
NFIL3(bZIP)/HepG2-NFIL3-ChIP-Seq(Encode)/Homer	VTTACGTAAYNNNNN	1e0	-5.740e-01	0.8015	91.0	1.93%	706.9	1.96%
MYB116(MYB)/colamp-MYB116-DAP-Seq(GSE60143)/Homer	AGTTAGGCAN	1e0	-5.723e-01	0.8017	120.0	2.55%	930.4	2.58%
At1g14580(C2H2)/colamp-At1g14580-DAP-Seq(GSE60143)/Homer	CASAAAAMGACAAAA	1e0	-5.700e-01	0.8024	35.0	0.74%	273.2	0.76%
MYB3R5(MYB)/col-MYB3R5-DAP-Seq(GSE60143)/Homer	THYAACGGTHAWAWT	1e0	-5.672e-01	0.8036	11.0	0.23%	86.7	0.24%
MafF(bZIP)/HepG2-MafF-ChIP-Seq(GSE31477)/Homer	HWWGTCAGCAWWTTT	1e0	-5.640e-01	0.8049	23.0	0.49%	180.2	0.50%
AT2G01818(PLATZ)/col-AT2G01818-DAP-Seq(GSE60143)/Homer	TCTAGAABSTTC	1e0	-5.597e-01	0.8073	29.0	0.62%	227.7	0.63%
AT5G61620(MYBrelated)/colamp-AT5G61620-DAP-Seq(GSE60143)/Homer	CTTATCCA	1e0	-5.575e-01	0.8080	189.0	4.01%	1464.1	4.06%
OCT:OCT-short(POU,Homeobox)/NPC-OCT6-ChIP-Seq(GSE43916)/Homer	ATGCATWATGCATRW	1e0	-5.564e-01	0.8080	39.0	0.83%	305.6	0.85%
Unknown4/Drosophila-Promoters/Homer	AAAAATACCRMA	1e0	-5.500e-01	0.8117	7.0	0.15%	55.3	0.15%
RAV1(RAV)/colamp-RAV1-DAP-Seq(GSE60143)/Homer	TWWTTTCTGTTG	1e0	-5.492e-01	0.8117	82.0	1.74%	640.0	1.77%
NF1-halfsite(CTF)/LNCaP-NF1-ChIP-Seq(Unpublished)/Homer	YTGCCAAG	1e0	-5.489e-01	0.8117	783.0	16.62%	6033.3	16.72%
TRP2(MYBrelated)/colamp-TRP2-DAP-Seq(GSE60143)/Homer	TAAACCCT	1e0	-5.466e-01	0.8117	28.0	0.59%	220.5	0.61%
WRKY40(WRKY)/colamp-WRKY40-DAP-Seq(GSE60143)/Homer	AHWAGTCAAC	1e0	-5.368e-01	0.8180	67.0	1.42%	524.5	1.45%
Oct11(POU,Homeobox)/NCIH1048-POU2F3-ChIP-seq(GSE115123)/Homer	GATTTGCATA	1e0	-5.333e-01	0.8197	27.0	0.57%	213.5	0.59%
At5g47390(MYBrelated)/col-At5g47390-DAP-Seq(GSE60143)/Homer	CTTATCCA	1e0	-5.300e-01	0.8212	154.0	3.27%	1198.3	3.32%
MafB(bZIP)/BMM-Mafb-ChIP-Seq(GSE75722)/Homer	WNTGCTGASTCAGCANWTTY	1e0	-5.300e-01	0.8212	86.0	1.83%	672.9	1.86%
p53(p53)/Saos-p53-ChIP-Seq/Homer	RRCATGYCYRGRCATGYYYN	1e0	-5.253e-01	0.8217	17.0	0.36%	135.8	0.38%
p53(p53)/Saos-p53-ChIP-Seq(GSE15780)/Homer	RRCATGYCYRGRCATGYYYN	1e0	-5.253e-01	0.8217	17.0	0.36%	135.8	0.38%
Sp1(Zf)/Promoter/Homer	GGCCCCGCCCCC	1e0	-5.229e-01	0.8225	636.0	13.50%	4911.1	13.61%
At5g08520(MYBrelated)/colamp-At5g08520-DAP-Seq(GSE60143)/Homer	ADBSTTATCY	1e0	-5.210e-01	0.8230	144.0	3.06%	1122.0	3.11%
WRKY43(WRKY)/colamp-WRKY43-DAP-Seq(GSE60143)/Homer	NCGTTGACTTTT	1e0	-5.146e-01	0.8272	28.0	0.59%	222.4	0.62%
MS188(MYB)/colamp-MS188-DAP-Seq(GSE60143)/Homer	WARKTAGGTRRA	1e0	-5.145e-01	0.8272	105.0	2.23%	821.9	2.28%
ZFP3(Zf)/HEK293-ZFP3.GFP-ChIP-Seq(GSE58341)/Homer	GGGTTTTGAAGGATGARTAGGAGTT	1e0	-5.124e-01	0.8272	1.0	0.02%	7.5	0.02%
AT5G56840(MYBrelated)/colamp-AT5G56840-DAP-Seq(GSE60143)/Homer	TGGATAAGGT	1e0	-5.120e-01	0.8272	145.0	3.08%	1131.7	3.14%
ZIM(C2C2gata)/col-ZIM-DAP-Seq(GSE60143)/Homer	ATCSRACGGTYRAGA	1e0	-5.008e-01	0.8341	3.0	0.06%	24.9	0.07%
FEA4(bZIP)/Corn-FEA4-ChIP-Seq(GSE61954)/Homer	TGACGTCACS	1e0	-4.979e-01	0.8353	435.0	9.23%	3371.7	9.34%
MYB118(MYB)/colamp-MYB118-DAP-Seq(GSE60143)/Homer	TAWCCGTTAC	1e0	-4.919e-01	0.8392	49.0	1.04%	388.1	1.08%
ANAC020(NAC)/col-ANAC020-DAP-Seq(GSE60143)/Homer	DVCKTGHNNNDCAAG	1e0	-4.770e-01	0.8506	125.0	2.65%	981.4	2.72%
THRa(NR)/C17.2-THRa-ChIP-Seq(GSE38347)/Homer	GGTCANYTGAGGWCA	1e0	-4.763e-01	0.8506	282.0	5.98%	2196.5	6.09%
IRF1(IRF)/PBMC-IRF1-ChIP-Seq(GSE43036)/Homer	GAAAGTGAAAGT	1e0	-4.741e-01	0.8508	25.0	0.53%	201.8	0.56%
GATA3(Zf)/iTreg-Gata3-ChIP-Seq(GSE20898)/Homer	AGATAASR	1e0	-4.711e-01	0.8522	181.0	3.84%	1416.0	3.92%
HSF7(HSF)/colamp-HSF7-DAP-Seq(GSE60143)/Homer	TTCTAGAAGCTTCTA	1e0	-4.694e-01	0.8525	28.0	0.59%	225.5	0.62%
MYB27(MYB)/colamp-MYB27-DAP-Seq(GSE60143)/Homer	TACCTAACWT	1e0	-4.686e-01	0.8525	12.0	0.25%	98.8	0.27%
AGL95(ND)/col-AGL95-DAP-Seq(GSE60143)/Homer	TTCTAGAAGCTTCTA	1e0	-4.665e-01	0.8527	18.0	0.38%	146.8	0.41%
TR4(NR),DR1/Hela-TR4-ChIP-Seq(GSE24685)/Homer	GAGGTCAAAGGTCA	1e0	-4.590e-01	0.8579	42.0	0.89%	336.4	0.93%
Brn2(POU,Homeobox)/NPC-Brn2-ChIP-Seq(GSE35496)/Homer	ATGAATATTC	1e0	-4.540e-01	0.8611	6.0	0.13%	51.0	0.14%
FAR1(FAR1)/col-FAR1-DAP-Seq(GSE60143)/Homer	TKNNNYYCACGCGCY	1e0	-4.524e-01	0.8613	136.0	2.89%	1070.7	2.97%
At1g77640(AP2EREBP)/col-At1g77640-DAP-Seq(GSE60143)/Homer	TGTCGGTGGA	1e0	-4.514e-01	0.8613	119.0	2.53%	938.7	2.60%
Mef2d(MADS)/Retina-Mef2d-ChIP-Seq(GSE61391)/Homer	GCTATTTTTAGC	1e0	-4.510e-01	0.8613	31.0	0.66%	250.8	0.69%
NFAT:AP1(RHD,bZIP)/Jurkat-NFATC1-ChIP-Seq(Jolma_et_al.)/Homer	SARTGGAAAAWRTGAGTCAB	1e0	-4.479e-01	0.8616	20.0	0.42%	163.4	0.45%
VND1(NAC)/col-VND1-DAP-Seq(GSE60143)/Homer	CTTRWDNHWYAAGYW	1e0	-4.468e-01	0.8616	122.0	2.59%	962.9	2.67%
Unknown2/Arabidopsis-Promoters/Homer	AAACGACGTCGTTTT	1e0	-4.305e-01	0.8745	2.0	0.04%	17.2	0.05%
LCL1(MYBrelated)/colamp-LCL1-DAP-Seq(GSE60143)/Homer	NAAAATATCTWHWWN	1e0	-4.251e-01	0.8780	6.0	0.13%	51.8	0.14%
MYB4(MYB)/col200-MYB4-DAP-Seq(GSE60143)/Homer	WAGKTAGGTARR	1e0	-4.240e-01	0.8780	119.0	2.53%	942.6	2.61%
BMAL1(bHLH)/Liver-Bmal1-ChIP-Seq(GSE39860)/Homer	GNCACGTG	1e0	-4.225e-01	0.8780	591.0	12.54%	4594.3	12.73%
AT1G01250(AP2EREBP)/col-AT1G01250-DAP-Seq(GSE60143)/Homer	YCACCGACAHTW	1e0	-4.191e-01	0.8797	37.0	0.79%	300.9	0.83%
Pitx1:Ebox(Homeobox,bHLH)/Hindlimb-Pitx1-ChIP-Seq(GSE41591)/Homer	YTAATTRAWWCCAGATGT	1e0	-4.127e-01	0.8843	15.0	0.32%	125.7	0.35%
bHLH130(bHLH)/col-bHLH130-DAP-Seq(GSE60143)/Homer	GCAACTTG	1e0	-4.114e-01	0.8843	205.0	4.35%	1613.6	4.47%
TRPS1(Zf)/MCF7-TRPS1-ChIP-Seq(GSE107013)/Homer	AGATAAGANN	1e0	-4.070e-01	0.8869	238.0	5.05%	1870.1	5.18%
VND4(NAC)/colamp-VND4-DAP-Seq(GSE60143)/Homer	WRCTTGWANWWCAAG	1e0	-4.070e-01	0.8869	122.0	2.59%	968.5	2.68%
Eomes(T-box)/H9-Eomes-ChIP-Seq(GSE26097)/Homer	ATTAACACCT	1e0	-4.005e-01	0.8904	459.0	9.74%	3583.0	9.93%
IRF:BATF(IRF:bZIP)/pDC-Irf8-ChIP-Seq(GSE66899)/Homer	CTTTCANTATGACTV	1e0	-4.002e-01	0.8904	10.0	0.21%	85.3	0.24%
Atf4(bZIP)/MEF-Atf4-ChIP-Seq(GSE35681)/Homer	MTGATGCAAT	1e0	-4.000e-01	0.8904	31.0	0.66%	254.6	0.71%
Egr2(Zf)/Thymocytes-Egr2-ChIP-Seq(GSE34254)/Homer	NGCGTGGGCGGR	1e0	-3.967e-01	0.8904	276.0	5.86%	2167.5	6.01%
OCT4-SOX2-TCF-NANOG(POU,Homeobox,HMG)/mES-Oct4-ChIP-Seq(GSE11431)/Homer	ATTTGCATAACAATG	1e0	-3.956e-01	0.8904	9.0	0.19%	77.9	0.22%
Ascl1(bHLH)/NeuralTubes-Ascl1-ChIP-Seq(GSE55840)/Homer	NNVVCAGCTGBN	1e0	-3.890e-01	0.8947	994.0	21.10%	7710.4	21.36%
RFX(HTH)/K562-RFX3-ChIP-Seq(SRA012198)/Homer	CGGTTGCCATGGCAAC	1e0	-3.888e-01	0.8947	47.0	1.00%	382.3	1.06%
GLI3(Zf)/Limb-GLI3-ChIP-Chip(GSE11077)/Homer	CGTGGGTGGTCC	1e0	-3.878e-01	0.8947	74.0	1.57%	595.8	1.65%
At4g31060(AP2EREBP)/colamp-At4g31060-DAP-Seq(GSE60143)/Homer	CACCGACAAW	1e0	-3.853e-01	0.8947	160.0	3.40%	1268.1	3.51%
GRHL2(CP2)/HBE-GRHL2-ChIP-Seq(GSE46194)/Homer	AAACYKGTTWDACMRGTTTB	1e0	-3.783e-01	0.8996	59.0	1.25%	478.8	1.33%
At5g05790(MYBrelated)/col-At5g05790-DAP-Seq(GSE60143)/Homer	AYCTTATC	1e0	-3.755e-01	0.9010	105.0	2.23%	841.0	2.33%
AR-halfsite(NR)/LNCaP-AR-ChIP-Seq(GSE27824)/Homer	CCAGGAACAG	1e0	-3.692e-01	0.9055	1506.0	31.96%	11655.8	32.29%
Twist(bHLH)/HMLE-TWIST1-ChIP-Seq(Chang_et_al)/Homer	VCAKCTGGNNNCCAGMTGBN	1e0	-3.678e-01	0.9056	50.0	1.06%	408.2	1.13%
AT5G25475(ABI3VP1)/col-AT5G25475-DAP-Seq(GSE60143)/Homer	RNNRNCAAGCADNDB	1e0	-3.671e-01	0.9056	310.0	6.58%	2438.7	6.76%
TCP16(TCP)/colamp-TCP16-DAP-Seq(GSE60143)/Homer	GTGGDCCYNNNNNNN	1e0	-3.635e-01	0.9071	471.0	10.00%	3686.4	10.21%
PQM-1(?)/cElegans-L3-ChIP-Seq(modEncode)/Homer	ACTGATAAGA	1e0	-3.629e-01	0.9071	25.0	0.53%	209.8	0.58%
BIM2(bHLH)/col-BIM2-DAP-Seq(GSE60143)/Homer	NNNNCACGTGNN	1e0	-3.587e-01	0.9091	294.0	6.24%	2316.3	6.42%
ANAC016(NAC)/col-ANAC016-DAP-Seq(GSE60143)/Homer	WNCTTGNNNNNCAMG	1e0	-3.582e-01	0.9091	191.0	4.05%	1515.9	4.20%
At3g11280(MYBrelated)/col-At3g11280-DAP-Seq(GSE60143)/Homer	GATAAGRT	1e0	-3.539e-01	0.9112	101.0	2.14%	812.4	2.25%
Nr5a2(NR)/Pancreas-LRH1-ChIP-Seq(GSE34295)/Homer	BTCAAGGTCA	1e0	-3.471e-01	0.9162	259.0	5.50%	2047.3	5.67%
HRE(HSF)/HepG2-HSF1-ChIP-Seq(GSE31477)/Homer	BSTTCTRGAABVTTCYAGAA	1e0	-3.431e-01	0.9187	45.0	0.96%	371.3	1.03%
MYB49(MYB)/col-MYB49-DAP-Seq(GSE60143)/Homer	ARKTAGGTRR	1e0	-3.404e-01	0.9200	180.0	3.82%	1433.8	3.97%
At4g38000(C2C2dof)/col-At4g38000-DAP-Seq(GSE60143)/Homer	WWWTWACTTTTT	1e0	-3.389e-01	0.9201	118.0	2.50%	948.2	2.63%
ELT-3(Gata)/cElegans-L1-ELT3-ChIP-Seq(modEncode)/Homer	AWTGATAAGA	1e0	-3.294e-01	0.9278	27.0	0.57%	228.1	0.63%
Six4(Homeobox)/MCF7-SIX4-ChIP-Seq(Encode)/Homer	TGWAAYCTGABACCB	1e0	-3.270e-01	0.9288	8.0	0.17%	72.2	0.20%
ETS:RUNX(ETS,Runt)/Jurkat-RUNX1-ChIP-Seq(GSE17954)/Homer	RCAGGATGTGGT	1e0	-3.255e-01	0.9291	45.0	0.96%	373.6	1.04%
Smad4(MAD)/ESC-SMAD4-ChIP-Seq(GSE29422)/Homer	VBSYGTCTGG	1e0	-3.163e-01	0.9364	799.0	16.96%	6238.5	17.28%
DUX4(Homeobox)/Myoblasts-DUX4.V5-ChIP-Seq(GSE75791)/Homer	NWTAAYCYAATCAWN	1e0	-3.161e-01	0.9364	1.0	0.02%	10.0	0.03%
ZNF165(Zf)/WHIM12-ZNF165-ChIP-Seq(GSE65937)/Homer	AAGGKGRCGCAGGCA	1e0	-3.032e-01	0.9463	164.0	3.48%	1316.2	3.65%
Cux2(Homeobox)/Liver-Cux2-ChIP-Seq(GSE35985)/Homer	HNRAATCAAT	1e0	-2.985e-01	0.9496	39.0	0.83%	328.7	0.91%
EBF(EBF)/proBcell-EBF-ChIP-Seq(GSE21978)/Homer	DGTCCCYRGGGA	1e0	-2.975e-01	0.9496	139.0	2.95%	1121.9	3.11%
ANAC028(NAC)/col-ANAC028-DAP-Seq(GSE60143)/Homer	WRCTTGNNNNNCAAG	1e0	-2.791e-01	0.9658	122.0	2.59%	991.8	2.75%
PIF4(bHLH)/Seedling-PIF4-ChIP-Seq(GSE35315)/Homer	NNBCACGTGN	1e0	-2.782e-01	0.9658	419.0	8.89%	3312.5	9.18%
ZNF519(Zf)/HEK293-ZNF519.GFP-ChIP-Seq(GSE58341)/Homer	GAGSCCGAGC	1e0	-2.780e-01	0.9658	284.0	6.03%	2261.8	6.27%
TCP17(TCP)/col-TCP17-DAP-Seq(GSE60143)/Homer	GTGGTCCCCA	1e0	-2.730e-01	0.9679	30.0	0.64%	258.9	0.72%
PHV(HB)/col-PHV-DAP-Seq(GSE60143)/Homer	RTAATSATTA	1e0	-2.721e-01	0.9679	24.0	0.51%	209.0	0.58%
T1ISRE(IRF)/ThioMac-Ifnb-Expression/Homer	ACTTTCGTTTCT	1e0	-2.716e-01	0.9679	1.0	0.02%	11.9	0.03%
WIP5(C2H2)/colamp-WIP5-DAP-Seq(GSE60143)/Homer	TDTTCTCMAGGT	1e0	-2.708e-01	0.9679	368.0	7.81%	2918.5	8.09%
WRKY50(WRKY)/col-WRKY50-DAP-Seq(GSE60143)/Homer	NNTTGACTWNNGNNN	1e0	-2.698e-01	0.9679	131.0	2.78%	1064.9	2.95%
bcd(Homeobox)/Embryo-Bcd-ChIP-Seq(GSE86966)/Homer	VNNGGATTADNN	1e0	-2.680e-01	0.9679	236.0	5.01%	1889.3	5.23%
AT3G09735(S1Falike)/col-AT3G09735-DAP-Seq(GSE60143)/Homer	TTCTAGAANMTTCTA	1e0	-2.665e-01	0.9679	62.0	1.32%	517.3	1.43%
PAX5(Paired,Homeobox)/GM12878-PAX5-ChIP-Seq(GSE32465)/Homer	GCAGCCAAGCRTGACH	1e0	-2.612e-01	0.9708	218.0	4.63%	1750.2	4.85%
Oct2(POU,Homeobox)/Bcell-Oct2-ChIP-Seq(GSE21512)/Homer	ATATGCAAAT	1e0	-2.528e-01	0.9778	24.0	0.51%	211.5	0.59%
Brachyury(T-box)/Mesoendoderm-Brachyury-ChIP-exo(GSE54963)/Homer	ANTTMRCASBNNNGTGYKAAN	1e0	-2.522e-01	0.9778	41.0	0.87%	350.5	0.97%
Pitx1(Homeobox)/Chicken-Pitx1-ChIP-Seq(GSE38910)/Homer	TAATCCCN	1e0	-2.509e-01	0.9778	1092.0	23.17%	8532.4	23.64%
ISRE(IRF)/ThioMac-LPS-Expression(GSE23622)/Homer	AGTTTCASTTTC	1e0	-2.473e-01	0.9795	10.0	0.21%	94.4	0.26%
Pax7(Paired,Homeobox)/Myoblast-Pax7-ChIP-Seq(GSE25064)/Homer	TAATCAATTA	1e0	-2.469e-01	0.9795	4.0	0.08%	41.2	0.11%
ANAC050(NAC)/colamp-ANAC050-DAP-Seq(GSE60143)/Homer	WNCTTGNNNNNCAAG	1e0	-2.461e-01	0.9795	112.0	2.38%	919.6	2.55%
PR(NR)/T47D-PR-ChIP-Seq(GSE31130)/Homer	VAGRACAKNCTGTBC	1e0	-2.458e-01	0.9795	553.0	11.74%	4366.6	12.10%
dHNF4(NR)/Fly-HNF4-ChIP-Seq(GSE73675)/Homer	GGTCCAAAGTCCAMT	1e0	-2.458e-01	0.9795	7.0	0.15%	68.9	0.19%
Rfx5(HTH)/GM12878-Rfx5-ChIP-Seq(GSE31477)/Homer	SCCTAGCAACAG	1e0	-2.446e-01	0.9795	101.0	2.14%	832.7	2.31%
HSFA6B(HSF)/colamp-HSFA6B-DAP-Seq(GSE60143)/Homer	NTTCTAGAANHTTCT	1e0	-2.432e-01	0.9795	69.0	1.46%	577.4	1.60%
ATHB15(HB)/col-ATHB15-DAP-Seq(GSE60143)/Homer	GYAATSATTA	1e0	-2.382e-01	0.9799	22.0	0.47%	196.2	0.54%
ZNF41(Zf)/HEK293-ZNF41.GFP-ChIP-Seq(GSE58341)/Homer	CCTCATGGTGYCYTWYTCCCTTGTG	1e0	-2.311e-01	0.9857	5.0	0.11%	51.3	0.14%
Smad2(MAD)/ES-SMAD2-ChIP-Seq(GSE29422)/Homer	CTGTCTGG	1e0	-2.265e-01	0.9891	770.0	16.34%	6058.5	16.79%
MNT(bHLH)/HepG2-MNT-ChIP-Seq(Encode)/Homer	DGCACACGTG	1e0	-2.263e-01	0.9891	331.0	7.02%	2646.2	7.33%
MYB119(MYB)/colamp-MYB119-DAP-Seq(GSE60143)/Homer	YRACCGTTACDD	1e0	-2.198e-01	0.9932	43.0	0.91%	371.1	1.03%
Erra(NR)/HepG2-Erra-ChIP-Seq(GSE31477)/Homer	CAAAGGTCAG	1e0	-2.174e-01	0.9944	1116.0	23.68%	8738.3	24.21%
ANAC083(NAC)/col-ANAC083-DAP-Seq(GSE60143)/Homer	CKTRWNNNWYAMGTA	1e0	-2.158e-01	0.9947	114.0	2.42%	942.7	2.61%
FOXA1:AR(Forkhead,NR)/LNCAP-AR-ChIP-Seq(GSE27824)/Homer	AGTAAACAAAAAAGAACAND	1e0	-2.144e-01	0.9950	5.0	0.11%	52.4	0.15%
Atoh1(bHLH)/Cerebellum-Atoh1-ChIP-Seq(GSE22111)/Homer	VNRVCAGCTGGY	1e0	-2.116e-01	0.9965	506.0	10.74%	4017.4	11.13%
MYB113(MYB)/col-MYB113-DAP-Seq(GSE60143)/Homer	HNDAWTCMGTTAYWN	1e0	-2.041e-01	1.0000	28.0	0.59%	250.2	0.69%
Gli2(Zf)/GM2-Gli2-ChIP-Chip(GSE112702)/Homer	YSTGGGTGGTCT	1e0	-1.987e-01	1.0000	171.0	3.63%	1399.2	3.88%
MyoD(bHLH)/Myotube-MyoD-ChIP-Seq(GSE21614)/Homer	RRCAGCTGYTSY	1e0	-1.973e-01	1.0000	444.0	9.42%	3541.3	9.81%
ANAC096(NAC)/colamp-ANAC096-DAP-Seq(GSE60143)/Homer	TACTTGWNNNWCAAG	1e0	-1.932e-01	1.0000	99.0	2.10%	828.7	2.30%
HNF4a(NR),DR1/HepG2-HNF4a-ChIP-Seq(GSE25021)/Homer	CARRGKBCAAAGTYCA	1e0	-1.916e-01	1.0000	126.0	2.67%	1044.9	2.89%
Twist2(bHLH)/Myoblast-Twist2.Ty1-ChIP-Seq(GSE127998)/Homer	MCAGCTGBYH	1e0	-1.879e-01	1.0000	754.0	16.00%	5957.4	16.51%
c-Jun-CRE(bZIP)/K562-cJun-ChIP-Seq(GSE31477)/Homer	ATGACGTCATCY	1e0	-1.760e-01	1.0000	86.0	1.83%	728.6	2.02%
ANAC011(NAC)/col-ANAC011-DAP-Seq(GSE60143)/Homer	TDCTTGYRNNDCAAG	1e0	-1.717e-01	1.0000	51.0	1.08%	445.8	1.24%
Usf2(bHLH)/C2C12-Usf2-ChIP-Seq(GSE36030)/Homer	GTCACGTGGT	1e0	-1.699e-01	1.0000	168.0	3.57%	1385.1	3.84%
DMRT1(DM)/Testis-DMRT1-ChIP-Seq(GSE64892)/Homer	TWGHWACAWTGTWDC	1e0	-1.684e-01	1.0000	14.0	0.30%	137.0	0.38%
ANAC013(NAC)/col-ANAC013-DAP-Seq(GSE60143)/Homer	CTTGNNNNNCAAGNA	1e0	-1.679e-01	1.0000	84.0	1.78%	714.1	1.98%
NAC2(NAC)/colamp-NAC2-DAP-Seq(GSE60143)/Homer	TDCTTGNNNNNCAAG	1e0	-1.650e-01	1.0000	111.0	2.36%	932.2	2.58%
NTM2(NAC)/col-NTM2-DAP-Seq(GSE60143)/Homer	CTTRTNNNAYAAGBH	1e0	-1.647e-01	1.0000	86.0	1.83%	731.2	2.03%
ANAC092(NAC)/colamp-ANAC092-DAP-Seq(GSE60143)/Homer	WRCKTGWNNNWCAMG	1e0	-1.644e-01	1.0000	74.0	1.57%	635.0	1.76%
Tgif1(Homeobox)/mES-Tgif1-ChIP-Seq(GSE55404)/Homer	YTGWCADY	1e0	-1.613e-01	1.0000	680.0	14.43%	5400.0	14.96%
Reverb(NR),DR2/RAW-Reverba.biotin-ChIP-Seq(GSE45914)/Homer	GTRGGTCASTGGGTCA	1e0	-1.608e-01	1.0000	60.0	1.27%	521.9	1.45%
AT1G04880(ARID)/colamp-AT1G04880-DAP-Seq(GSE60143)/Homer	AAACTATATADTATA	1e0	-1.595e-01	1.0000	2.0	0.04%	26.7	0.07%
AT4G00250(GeBP)/col-AT4G00250-DAP-Seq(GSE60143)/Homer	WDTGGATAAKRT	1e0	-1.559e-01	1.0000	38.0	0.81%	341.4	0.95%
ZNF415(Zf)/HEK293-ZNF415.GFP-ChIP-Seq(GSE58341)/Homer	GRTGMTRGAGCC	1e0	-1.516e-01	1.0000	358.0	7.60%	2892.1	8.01%
Olig2(bHLH)/Neuron-Olig2-ChIP-Seq(GSE30882)/Homer	RCCATMTGTT	1e0	-1.462e-01	1.0000	618.0	13.12%	4928.2	13.65%
bZIP52(bZIP)/colamp-bZIP52-DAP-Seq(GSE60143)/Homer	NDNHCAGCTGTCANN	1e0	-1.459e-01	1.0000	338.0	7.17%	2739.0	7.59%
Meis1(Homeobox)/MastCells-Meis1-ChIP-Seq(GSE48085)/Homer	VGCTGWCAVB	1e0	-1.429e-01	1.0000	524.0	11.12%	4197.2	11.63%
Otx2(Homeobox)/EpiLC-Otx2-ChIP-Seq(GSE56098)/Homer	NYTAATCCYB	1e0	-1.398e-01	1.0000	138.0	2.93%	1157.5	3.21%
Pit1+1bp(Homeobox)/GCrat-Pit1-ChIP-Seq(GSE58009)/Homer	ATGCATAATTCA	1e0	-1.387e-01	1.0000	13.0	0.28%	132.0	0.37%
RXR(NR),DR1/3T3L1-RXR-ChIP-Seq(GSE13511)/Homer	TAGGGCAAAGGTCA	1e0	-1.380e-01	1.0000	558.0	11.84%	4466.7	12.38%
c-Myc(bHLH)/mES-cMyc-ChIP-Seq(GSE11431)/Homer	VVCCACGTGG	1e0	-1.378e-01	1.0000	245.0	5.20%	2010.0	5.57%
PTF1(TCP)/colamp-PTF1-DAP-Seq(GSE60143)/Homer	RDDGGGACCACA	1e0	-1.362e-01	1.0000	64.0	1.36%	560.4	1.55%
ZNF317(Zf)/HEK293-ZNF317.GFP-ChIP-Seq(GSE58341)/Homer	GTCWGCTGTYYCTCT	1e0	-1.347e-01	1.0000	16.0	0.34%	158.9	0.44%
OCT:OCT(POU,Homeobox,IR1)/NPC-Brn2-ChIP-Seq(GSE35496)/Homer	ATGAATWATTCATGA	1e0	-1.321e-01	1.0000	1.0	0.02%	16.8	0.05%
bZIP18(bZIP)/colamp-bZIP18-DAP-Seq(GSE60143)/Homer	KGMCAGCTND	1e0	-1.314e-01	1.0000	2398.0	50.89%	18669.7	51.73%
RARg(NR)/ES-RARg-ChIP-Seq(GSE30538)/Homer	AGGTCAAGGTCA	1e0	-1.310e-01	1.0000	9.0	0.19%	96.4	0.27%
Ik-1	NHTTGGGAATRCC	1e0	-1.306e-01	1.0000	4712.0	100.00%	36093.3	100.00%
VIP1(bZIP)/col-VIP1-DAP-Seq(GSE60143)/Homer	NTTGACAGCTGTCAN	1e0	-1.280e-01	1.0000	54.0	1.15%	480.3	1.33%
CEBP(bZIP)/ThioMac-CEBPb-ChIP-Seq(GSE21512)/Homer	ATTGCGCAAC	1e0	-1.276e-01	1.0000	103.0	2.19%	880.1	2.44%
ZNF16(Zf)/HEK293-ZNF16.GFP-ChIP-Seq(GSE58341)/Homer	MACCTTCYATGGCTCCCTAKTGCCY	1e0	-1.267e-01	1.0000	4.0	0.08%	49.6	0.14%
p63(p53)/Keratinocyte-p63-ChIP-Seq(GSE17611)/Homer	NNDRCATGYCYNRRCATGYH	1e0	-1.266e-01	1.0000	111.0	2.36%	945.8	2.62%
Pho4(bHLH)/Yeast-Pho4-ChIP-Seq(GSE29506)/Homer	AAGCACGTGBGD	1e0	-1.263e-01	1.0000	126.0	2.67%	1066.4	2.95%
VDR(NR),DR3/GM10855-VDR+vitD-ChIP-Seq(GSE22484)/Homer	ARAGGTCANWGAGTTCANNN	1e0	-1.245e-01	1.0000	78.0	1.66%	678.5	1.88%
TOD6?/SacCer-Promoters/Homer	GCGATGAGMT	1e0	-1.232e-01	1.0000	65.0	1.38%	572.1	1.58%
PAX3:FKHR-fusion(Paired,Homeobox)/Rh4-PAX3:FKHR-ChIP-Seq(GSE19063)/Homer	ACCRTGACTAATTNN	1e0	-1.178e-01	1.0000	14.0	0.30%	143.7	0.40%
bZIP42(bZIP)/colamp-bZIP42-DAP-Seq(GSE60143)/Homer	GCCACGTCAGCA	1e0	-1.150e-01	1.0000	1.0	0.02%	17.0	0.05%
ANAC047(NAC)/colamp-ANAC047-DAP-Seq(GSE60143)/Homer	WACACGTAACTT	1e0	-1.150e-01	1.0000	215.0	4.56%	1783.7	4.94%
BPC1(BBRBPC)/colamp-BPC1-DAP-Seq(GSE60143)/Homer	GARGAGAGAGAA	1e0	-1.150e-01	1.0000	169.0	3.59%	1416.7	3.93%
Klf9(Zf)/GBM-Klf9-ChIP-Seq(GSE62211)/Homer	GCCACRCCCACY	1e0	-1.130e-01	1.0000	503.0	10.67%	4056.0	11.24%
RUNX2(Runt)/PCa-RUNX2-ChIP-Seq(GSE33889)/Homer	NWAACCACADNN	1e0	-1.110e-01	1.0000	171.0	3.63%	1434.2	3.97%
BHLHA15(bHLH)/NIH3T3-BHLHB8.HA-ChIP-Seq(GSE119782)/Homer	NAMCAGCTGK	1e0	-1.095e-01	1.0000	605.0	12.84%	4856.5	13.46%
ZNF322(Zf)/HEK293-ZNF322.GFP-ChIP-Seq(GSE58341)/Homer	GAGCCTGGTACTGWGCCTGR	1e0	-1.091e-01	1.0000	180.0	3.82%	1507.3	4.18%
EKLF(Zf)/Erythrocyte-Klf1-ChIP-Seq(GSE20478)/Homer	NWGGGTGTGGCY	1e0	-1.064e-01	1.0000	109.0	2.31%	937.6	2.60%
Tbx6(T-box)/ESC-Tbx6-ChIP-Seq(GSE93524)/Homer	DAGGTGTBAA	1e0	-1.054e-01	1.0000	344.0	7.30%	2812.0	7.79%
MYB3(MYB)/Arabidopsis-MYB3-ChIP-Seq(GSE80564)/Homer	GKTAGGTRGG	1e0	-1.006e-01	1.0000	716.0	15.20%	5731.6	15.88%
TCF4(bHLH)/SHSY5Y-TCF4-ChIP-Seq(GSE96915)/Homer	SMCATCTGKH	1e0	-1.004e-01	1.0000	613.0	13.01%	4927.5	13.65%
GATA(Zf),IR3/iTreg-Gata3-ChIP-Seq(GSE20898)/Homer	NNNNNBAGATAWYATCTVHN	1e0	-9.936e-02	1.0000	8.0	0.17%	91.9	0.25%
RAR:RXR(NR),DR5/ES-RAR-ChIP-Seq(GSE56893)/Homer	RGGTCADNNAGAGGTCAV	1e0	-9.904e-02	1.0000	11.0	0.23%	119.3	0.33%
Tcf21(bHLH)/ArterySmoothMuscle-Tcf21-ChIP-Seq(GSE61369)/Homer	NAACAGCTGG	1e0	-9.849e-02	1.0000	486.0	10.31%	3934.5	10.90%
SPL11(SBP)/col100-SPL11-DAP-Seq(GSE60143)/Homer	YTGTACTTBH	1e0	-9.834e-02	1.0000	76.0	1.61%	671.3	1.86%
RBPJ:Ebox(?,bHLH)/Panc1-Rbpj1-ChIP-Seq(GSE47459)/Homer	GGGRAARRGRMCAGMTG	1e0	-9.696e-02	1.0000	137.0	2.91%	1168.6	3.24%
MYB30(MYB)/colamp-MYB30-DAP-Seq(GSE60143)/Homer	AGGTAGTTGG	1e0	-9.535e-02	1.0000	340.0	7.22%	2787.4	7.72%
HSFB4(HSF)/col-HSFB4-DAP-Seq(GSE60143)/Homer	TTCTAGAAGCTTCTA	1e0	-9.354e-02	1.0000	3.0	0.06%	42.9	0.12%
SeqBias: polyC-repeat	CCCCCCCCCC	1e0	-9.280e-02	1.0000	4710.0	99.96%	36085.2	99.98%
CUC2(NAC)/colamp-CUC2-DAP-Seq(GSE60143)/Homer	TRCKTGTNNNWCAMG	1e0	-9.162e-02	1.0000	56.0	1.19%	508.9	1.41%
MyoG(bHLH)/C2C12-MyoG-ChIP-Seq(GSE36024)/Homer	AACAGCTG	1e0	-8.850e-02	1.0000	554.0	11.76%	4477.3	12.40%
Unknown2/Drosophila-Promoters/Homer	CATCMCTA	1e0	-8.820e-02	1.0000	537.0	11.40%	4344.8	12.04%
Klf4(Zf)/mES-Klf4-ChIP-Seq(GSE11431)/Homer	GCCACACCCA	1e0	-8.535e-02	1.0000	354.0	7.51%	2906.1	8.05%
ARF2(ARF)/col-ARF2-DAP-Seq(GSE60143)/Homer	TTGTCGGMWN	1e0	-8.475e-02	1.0000	1083.0	22.98%	8604.5	23.84%
AARE(HLH)/mES-cMyc-ChIP-Seq/Homer	GATTGCATCA	1e0	-8.416e-02	1.0000	9.0	0.19%	103.8	0.29%
SF1(NR)/H295R-Nr5a1-ChIP-Seq(GSE44220)/Homer	CAAGGHCANV	1e0	-8.344e-02	1.0000	156.0	3.31%	1329.0	3.68%
BZR1(BZR)/col-BZR1-DAP-Seq(GSE60143)/Homer	NNCRCACGTGCG	1e0	-8.098e-02	1.0000	46.0	0.98%	428.6	1.19%
Esrrb(NR)/mES-Esrrb-ChIP-Seq(GSE11431)/Homer	KTGACCTTGA	1e0	-8.023e-02	1.0000	203.0	4.31%	1709.2	4.74%
TCP3(TCP)/colamp-TCP3-DAP-Seq(GSE60143)/Homer	WGTGGTCCCAAHWWW	1e0	-7.932e-02	1.0000	102.0	2.16%	893.2	2.47%
CEBP:CEBP(bZIP)/MEF-Chop-ChIP-Seq(GSE35681)/Homer	NTNATGCAAYMNNHTGMAAY	1e0	-7.493e-02	1.0000	12.0	0.25%	133.7	0.37%
NF1:FOXA1(CTF,Forkhead)/LNCAP-FOXA1-ChIP-Seq(GSE27824)/Homer	WNTGTTTRYTTTGGCA	1e0	-7.402e-02	1.0000	2.0	0.04%	33.2	0.09%
Ap4(bHLH)/AML-Tfap4-ChIP-Seq(GSE45738)/Homer	NAHCAGCTGD	1e0	-7.238e-02	1.0000	574.0	12.18%	4652.8	12.89%
AT1G23810(Orphan)/col-AT1G23810-DAP-Seq(GSE60143)/Homer	TTCTAGAAGSTTCTA	1e0	-7.007e-02	1.0000	3.0	0.06%	45.6	0.13%
Myf5(bHLH)/GM-Myf5-ChIP-Seq(GSE24852)/Homer	BAACAGCTGT	1e0	-6.946e-02	1.0000	308.0	6.54%	2556.3	7.08%
REF6(Zf)/Arabidopsis-REF6-ChIP-Seq(GSE106942)/Homer	TVCTCTGTTT	1e0	-6.771e-02	1.0000	133.0	2.82%	1153.3	3.20%
Nkx2.2(Homeobox)/NPC-Nkx2.2-ChIP-Seq(GSE61673)/Homer	BTBRAGTGSN	1e0	-6.084e-02	1.0000	781.0	16.57%	6289.1	17.42%
HSF3(HSF)/colamp-HSF3-DAP-Seq(GSE60143)/Homer	NTTCTAGAAKCTTCT	1e0	-6.046e-02	1.0000	138.0	2.93%	1199.6	3.32%
TCP1(TCP)/col-TCP1-DAP-Seq(GSE60143)/Homer	GGGGGCCCMMCN	1e0	-5.395e-02	1.0000	355.0	7.53%	2947.6	8.17%
AT1G10720(BSD)/col-AT1G10720-DAP-Seq(GSE60143)/Homer	TTCTAGAAKCTTCTA	1e0	-5.316e-02	1.0000	2.0	0.04%	36.4	0.10%
ANAC058(NAC)/col-ANAC058-DAP-Seq(GSE60143)/Homer	TWCTTGTDNNACAAG	1e0	-5.269e-02	1.0000	88.0	1.87%	794.8	2.20%
ZBTB18(Zf)/HEK293-ZBTB18.GFP-ChIP-Seq(GSE58341)/Homer	AACATCTGGA	1e0	-4.868e-02	1.0000	182.0	3.86%	1567.4	4.34%
Tbx21(T-box)/GM12878-TBX21-ChIP-Seq(Encode)/Homer	AGGTGTGAAA	1e0	-4.779e-02	1.0000	205.0	4.35%	1754.6	4.86%
GATA3(Zf),DR8/iTreg-Gata3-ChIP-Seq(GSE20898)/Homer	AGATSTNDNNDSAGATAASN	1e0	-4.758e-02	1.0000	2.0	0.04%	37.7	0.10%
Mouse_Recombination_Hotspot(Zf)/Testis-DMC1-ChIP-Seq(GSE24438)/Homer	ACTYKNATTCGTGNTACTTC	1e0	-4.743e-02	1.0000	3.0	0.06%	49.1	0.14%
ANAC053(NAC)/colamp-ANAC053-DAP-Seq(GSE60143)/Homer	TDCTTGNNNNNCAAG	1e0	-4.680e-02	1.0000	93.0	1.97%	840.4	2.33%
HSFA6A(HSF)/col-HSFA6A-DAP-Seq(GSE60143)/Homer	RGAAGNTTCTAGAAN	1e0	-4.428e-02	1.0000	4.0	0.08%	61.4	0.17%
DMRT6(DM)/Testis-DMRT6-ChIP-Seq(GSE60440)/Homer	YDGHTACAWTGTADC	1e0	-4.324e-02	1.0000	9.0	0.19%	113.1	0.31%
Hand2(bHLH)/Mesoderm-Hand2-ChIP-Seq(GSE61475)/Homer	TGACANARRCCAGRC	1e0	-4.141e-02	1.0000	137.0	2.91%	1208.0	3.35%
NPAS2(bHLH)/Liver-NPAS2-ChIP-Seq(GSE39860)/Homer	KCCACGTGAC	1e0	-4.122e-02	1.0000	452.0	9.59%	3737.0	10.35%
CUC1(NAC)/col-CUC1-DAP-Seq(GSE60143)/Homer	TACTTGTNNNACAAG	1e0	-4.055e-02	1.0000	71.0	1.51%	661.9	1.83%
Nkx2.1(Homeobox)/LungAC-Nkx2.1-ChIP-Seq(GSE43252)/Homer	RSCACTYRAG	1e0	-4.052e-02	1.0000	1025.0	21.75%	8233.5	22.81%
GEI-11(Myb?)/cElegans-L4-GEI11-ChIP-Seq(modEncode)/Homer	CCGACAYYTYACGGG	1e0	-4.044e-02	1.0000	36.0	0.76%	361.6	1.00%
PU.1-IRF(ETS:IRF)/Bcell-PU.1-ChIP-Seq(GSE21512)/Homer	MGGAAGTGAAAC	1e0	-3.893e-02	1.0000	425.0	9.02%	3526.6	9.77%
Duxbl(Homeobox)/NIH3T3-Duxbl.HA-ChIP-Seq(GSE119782)/Homer	TAAYCYAATCAA	1e0	-3.810e-02	1.0000	2.0	0.04%	39.9	0.11%
ABF1/SacCer-Promoters/Homer	CGTRNAAARTGA	1e0	-3.735e-02	1.0000	104.0	2.21%	940.8	2.61%
PPARE(NR),DR1/3T3L1-Pparg-ChIP-Seq(GSE13511)/Homer	TGACCTTTGCCCCA	1e0	-3.646e-02	1.0000	398.0	8.45%	3316.2	9.19%
Six1(Homeobox)/Myoblast-Six1-ChIP-Chip(GSE20150)/Homer	GKVTCADRTTWC	1e0	-3.545e-02	1.0000	31.0	0.66%	320.3	0.89%
STZ(C2H2)/colamp-STZ-DAP-Seq(GSE60143)/Homer	HNBTCACT	1e0	-3.258e-02	1.0000	1766.0	37.48%	13997.6	38.78%
Tal1	CATCTG	1e0	-3.250e-02	1.0000	393.0	8.34%	3284.4	9.10%
ANAC046(NAC)/colamp-ANAC046-DAP-Seq(GSE60143)/Homer	ACACGYWAYC	1e0	-3.110e-02	1.0000	440.0	9.34%	3661.1	10.14%
EIL4(EIL)/Tomato-EIL4-ChIP-Seq(GSE116581)/Homer	GATTCAWTGAAT	1e0	-3.048e-02	1.0000	2.0	0.04%	41.7	0.12%
HIC1(Zf)/Treg-ZBTB29-ChIP-Seq(GSE99889)/Homer	TGCCAGCB	1e0	-2.825e-02	1.0000	1330.0	28.23%	10641.4	29.48%
SeqBias: CA-repeat	CACACACACA	1e0	-2.824e-02	1.0000	2043.0	43.36%	16145.2	44.73%
ZML2(C2C2gata)/col-ZML2-DAP-Seq(GSE60143)/Homer	CATCATCATC	1e0	-2.697e-02	1.0000	41.0	0.87%	415.4	1.15%
Zelda(Zf)/Embryo-zld-ChIP-Seq(GSE65441)/Homer	KBCTACCTGW	1e0	-2.609e-02	1.0000	138.0	2.93%	1236.9	3.43%
AT5G22990(C2H2)/col-AT5G22990-DAP-Seq(GSE60143)/Homer	WCGAHDTCGWHN	1e0	-2.565e-02	1.0000	36.0	0.76%	372.5	1.03%
GATA(Zf),IR4/iTreg-Gata3-ChIP-Seq(GSE20898)/Homer	NAGATWNBNATCTNN	1e0	-2.559e-02	1.0000	4.0	0.08%	67.3	0.19%
EBNA1(EBV-virus)/Raji-EBNA1-ChIP-Seq(GSE30709)/Homer	GGYAGCAYDTGCTDCCCNNN	1e0	-2.362e-02	1.0000	3.0	0.06%	56.2	0.16%
GLIS3(Zf)/Thyroid-Glis3.GFP-ChIP-Seq(GSE103297)/Homer	CTCCCTGGGAGGCCN	1e0	-2.317e-02	1.0000	1697.0	36.01%	13502.6	37.41%
BAM8(BES1)/col-BAM8-DAP-Seq(GSE60143)/Homer	NNWSACACGTGTSWN	1e0	-2.203e-02	1.0000	41.0	0.87%	420.7	1.17%
AT3G51470(DBP)/col-AT3G51470-DAP-Seq(GSE60143)/Homer	TTWHGGTGCACC	1e0	-1.979e-02	1.0000	424.0	9.00%	3564.6	9.88%
Tbx20(T-box)/Heart-Tbx20-ChIP-Seq(GSE29636)/Homer	GGTGYTGACAGS	1e0	-1.963e-02	1.0000	46.0	0.98%	467.8	1.30%
NeuroG2(bHLH)/Fibroblast-NeuroG2-ChIP-Seq(GSE75910)/Homer	ACCATCTGTT	1e0	-1.922e-02	1.0000	570.0	12.10%	4727.4	13.10%
CUC3(NAC)/col-CUC3-DAP-Seq(GSE60143)/Homer	TRCKTGWNNNACAMG	1e0	-1.873e-02	1.0000	47.0	1.00%	477.4	1.32%
HLH-1(bHLH)/cElegans-Embryo-HLH1-ChIP-Seq(modEncode)/Homer	RACAGCTGTTBH	1e0	-1.799e-02	1.0000	189.0	4.01%	1672.5	4.63%
At4g18890(BZR)/col-At4g18890-DAP-Seq(GSE60143)/Homer	NDBRCACGTGYR	1e0	-1.720e-02	1.0000	80.0	1.70%	765.5	2.12%
Nkx2.5(Homeobox)/HL1-Nkx2.5.biotin-ChIP-Seq(GSE21529)/Homer	RRSCACTYAA	1e0	-1.684e-02	1.0000	740.0	15.70%	6080.6	16.85%
PPARa(NR),DR1/Liver-Ppara-ChIP-Seq(GSE47954)/Homer	VNAGGKCAAAGGTCA	1e0	-1.657e-02	1.0000	379.0	8.04%	3215.9	8.91%
ANAC087(NAC)/col-ANAC087-DAP-Seq(GSE60143)/Homer	WVCKTGHNNNWCAMG	1e0	-1.500e-02	1.0000	55.0	1.17%	553.7	1.53%
ANAC017(NAC)/colamp-ANAC017-DAP-Seq(GSE60143)/Homer	TMCTTGNNNNNCAAG	1e0	-1.491e-02	1.0000	26.0	0.55%	293.9	0.81%
GATA20(C2C2gata)/colamp-GATA20-DAP-Seq(GSE60143)/Homer	TNGATCNDNM	1e0	-1.389e-02	1.0000	479.0	10.17%	4026.7	11.16%
AGL13(MADS)/col-AGL13-DAP-Seq(GSE60143)/Homer	TWCCAWWTWTGGWAA	1e0	-1.385e-02	1.0000	2.0	0.04%	48.8	0.14%
Srebp1a(bHLH)/HepG2-Srebp1a-ChIP-Seq(GSE31477)/Homer	RTCACSCCAY	1e0	-1.302e-02	1.0000	74.0	1.57%	722.7	2.00%
Sox15(HMG)/CPA-Sox15-ChIP-Seq(GSE62909)/Homer	RAACAATGGN	1e0	-1.261e-02	1.0000	240.0	5.09%	2106.2	5.84%
Atf7(bZIP)/3T3L1-Atf7-ChIP-Seq(GSE56872)/Homer	NGRTGACGTCAY	1e0	-1.129e-02	1.0000	149.0	3.16%	1361.1	3.77%
ZNF136(Zf)/HEK293-ZNF136.GFP-ChIP-Seq(GSE58341)/Homer	YTKGATAHAGTATTCTWGGTNGGCA	1e0	-1.109e-02	1.0000	12.0	0.25%	163.4	0.45%
AGL16(MADS)/col-AGL16-DAP-Seq(GSE60143)/Homer	TWCCHWATWDGGAAA	1e0	-1.042e-02	1.0000	3.0	0.06%	64.1	0.18%
Nkx3.1(Homeobox)/LNCaP-Nkx3.1-ChIP-Seq(GSE28264)/Homer	AAGCACTTAA	1e0	-9.683e-03	1.0000	702.0	14.90%	5822.4	16.13%
AGL25(MADS)/colamp-AGL25-DAP-Seq(GSE60143)/Homer	TTTCCATWTWTGGAA	1e0	-9.388e-03	1.0000	3.0	0.06%	65.8	0.18%
ASHR1(ND)/col-ASHR1-DAP-Seq(GSE60143)/Homer	NTGGTGAN	1e0	-8.859e-03	1.0000	407.0	8.64%	3477.6	9.63%
Srebp2(bHLH)/HepG2-Srebp2-ChIP-Seq(GSE31477)/Homer	CGGTCACSCCAC	1e0	-8.443e-03	1.0000	60.0	1.27%	612.5	1.70%
AGL15(MADS)/col-AGL15-DAP-Seq(GSE60143)/Homer	TTTCCHWATWDGGAA	1e0	-8.204e-03	1.0000	8.0	0.17%	125.5	0.35%
AT1G19040(NAC)/col-AT1G19040-DAP-Seq(GSE60143)/Homer	CTTGNDNHNCAAGYW	1e0	-7.770e-03	1.0000	20.0	0.42%	248.8	0.69%
HSF6(HSF)/col-HSF6-DAP-Seq(GSE60143)/Homer	TTYTAGAAGCTTCTA	1e0	-6.084e-03	1.0000	26.0	0.55%	310.3	0.86%
FXR(NR),IR1/Liver-FXR-ChIP-Seq(Chong_et_al.)/Homer	AGGTCANTGACCTB	1e0	-5.972e-03	1.0000	179.0	3.80%	1636.6	4.53%
FUS3(ABI3VP1)/col-FUS3-DAP-Seq(GSE60143)/Homer	DNNWTNTGCATGKNN	1e0	-4.295e-03	1.0000	174.0	3.69%	1607.9	4.45%
Pax8(Paired,Homeobox)/Thyroid-Pax8-ChIP-Seq(GSE26938)/Homer	GTCATGCHTGRCTGS	1e0	-4.100e-03	1.0000	172.0	3.65%	1592.7	4.41%
bZIP69(bZIP)/col-bZIP69-DAP-Seq(GSE60143)/Homer	GACAGCTGKCAW	1e0	-3.734e-03	1.0000	28.0	0.59%	338.5	0.94%
REST-NRSF(Zf)/Jurkat-NRSF-ChIP-Seq/Homer	GGMGCTGTCCATGGTGCTGA	1e0	-2.936e-03	1.0000	3.0	0.06%	76.7	0.21%
ANAC038(NAC)/col-ANAC038-DAP-Seq(GSE60143)/Homer	ACACGTWAYC	1e0	-2.325e-03	1.0000	494.0	10.48%	4253.9	11.79%
AGL6(MADS)/col-AGL6-DAP-Seq(GSE60143)/Homer	TTWCCWWAWWDGGWA	1e0	-2.255e-03	1.0000	4.0	0.08%	92.2	0.26%
Tbet(T-box)/CD8-Tbet-ChIP-Seq(GSE33802)/Homer	AGGTGTGAAM	1e0	-2.210e-03	1.0000	180.0	3.82%	1682.9	4.66%
RIN(MADS)/Tomato-RIN-ChIP-Seq(GSE116581)/Homer	CYAAAAWWGG	1e0	-1.804e-03	1.0000	212.0	4.50%	1958.9	5.43%
Atf1(bZIP)/K562-ATF1-ChIP-Seq(GSE31477)/Homer	GATGACGTCA	1e0	-1.506e-03	1.0000	197.0	4.18%	1839.1	5.10%
RBFox2(?)/Heart-RBFox2-CLIP-Seq(GSE57926)/Homer	TGCATGCA	1e0	-1.265e-03	1.0000	486.0	10.31%	4221.4	11.70%
GATA15(C2C2gata)/col-GATA15-DAP-Seq(GSE60143)/Homer	KATGATCA	1e0	-7.830e-04	1.0000	232.0	4.92%	2157.4	5.98%
Tbx5(T-box)/HL1-Tbx5.biotin-ChIP-Seq(GSE21529)/Homer	AGGTGTCA	1e0	-6.820e-04	1.0000	1290.0	27.38%	10640.0	29.48%
SCRT1(Zf)/HEK293-SCRT1.eGFP-ChIP-Seq(Encode)/Homer	GCAACAGGTG	1e0	-6.010e-04	1.0000	84.0	1.78%	892.9	2.47%
SFP1/SacCer-Promoters/Homer	DDAAAAATTTTY	1e0	-5.830e-04	1.0000	1.0	0.02%	57.4	0.16%
Gfi1b(Zf)/HPC7-Gfi1b-ChIP-Seq(GSE22178)/Homer	MAATCACTGC	1e0	-5.820e-04	1.0000	174.0	3.69%	1677.8	4.65%
COUP-TFII(NR)/Artia-Nr2f2-ChIP-Seq(GSE46497)/Homer	AGRGGTCA	1e0	-4.000e-04	1.0000	839.0	17.81%	7116.3	19.72%
At5g04390(C2H2)/col200-At5g04390-DAP-Seq(GSE60143)/Homer	AGTGANDN	1e0	-2.390e-04	1.0000	1745.0	37.03%	14257.9	39.50%
RLR1?/SacCer-Promoters/Homer	WTTTTCYYTTTT	1e0	-1.480e-04	1.0000	137.0	2.91%	1398.1	3.87%
GAGA-repeat/Arabidopsis-Promoters/Homer	CTCTCTCTCY	1e0	-1.060e-04	1.0000	433.0	9.19%	3905.2	10.82%
Ascl2(bHLH)/ESC-Ascl2-ChIP-Seq(GSE97712)/Homer	SSRGCAGCTGCH	1e0	-9.700e-05	1.0000	734.0	15.58%	6354.5	17.61%
HEB(bHLH)/mES-Heb-ChIP-Seq(GSE53233)/Homer	VCAGCTGBNN	1e0	-9.100e-05	1.0000	1213.0	25.74%	10165.1	28.16%
COUP-TFII(NR)/K562-NR2F1-ChIP-Seq(Encode)/Homer	GKBCARAGGTCA	1e0	-8.200e-05	1.0000	675.0	14.33%	5887.8	16.31%
AZF1(C2H2)/colamp-AZF1-DAP-Seq(GSE60143)/Homer	DKSWCACT	1e0	-6.300e-05	1.0000	1942.0	41.21%	15870.2	43.97%
Ptf1a(bHLH)/Panc1-Ptf1a-ChIP-Seq(GSE47459)/Homer	ACAGCTGTTN	1e0	-1.600e-05	1.0000	1414.0	30.01%	11847.5	32.82%
VRN1(ABI3VP1)/col-VRN1-DAP-Seq(GSE60143)/Homer	TTTTTTTTTT	1e0	-1.300e-05	1.0000	76.0	1.61%	903.1	2.50%
At3g60580(C2H2)/col-At3g60580-DAP-Seq(GSE60143)/Homer	WTTYTACT	1e0	-1.000e-06	1.0000	1490.0	31.62%	12573.0	34.83%
Slug(Zf)/Mesoderm-Snai2-ChIP-Seq(GSE61475)/Homer	SNGCACCTGCHS	1e0	-1.000e-06	1.0000	364.0	7.72%	3500.9	9.70%
REM19(REM)/colamp-REM19-DAP-Seq(GSE60143)/Homer	AAAAAAAA	1e0	-0.000e+00	1.0000	157.0	3.33%	1726.0	4.78%
ZNF416(Zf)/HEK293-ZNF416.GFP-ChIP-Seq(GSE58341)/Homer	WDNCTGGGCA	1e0	-0.000e+00	1.0000	750.0	15.92%	6745.6	18.69%
LXRE(NR),DR4/RAW-LXRb.biotin-ChIP-Seq(GSE21512)/Homer	RGGTTACTANAGGTCA	1e0	-0.000e+00	1.0000	25.0	0.53%	447.9	1.24%
EAR2(NR)/K562-NR2F6-ChIP-Seq(Encode)/Homer	NRBCARRGGTCA	1e0	-0.000e+00	1.0000	610.0	12.95%	5629.5	15.60%
E2A(bHLH)/proBcell-E2A-ChIP-Seq(GSE21978)/Homer	DNRCAGCTGY	1e0	-0.000e+00	1.0000	914.0	19.40%	8119.3	22.50%
CRX(Homeobox)/Retina-Crx-ChIP-Seq(GSE20012)/Homer	GCTAATCC	1e0	-0.000e+00	1.0000	515.0	10.93%	4850.1	13.44%
Hoxd12(Homeobox)/ChickenMSG-Hoxd12.Flag-ChIP-Seq(GSE86088)/Homer	HDGYAATGAAAN	1e0	-0.000e+00	1.0000	265.0	5.62%	2745.6	7.61%
E2A(bHLH),near_PU.1/Bcell-PU.1-ChIP-Seq(GSE21512)/Homer	NVCACCTGBN	1e0	-0.000e+00	1.0000	846.0	17.95%	7679.0	21.28%
Bapx1(Homeobox)/VertebralCol-Bapx1-ChIP-Seq(GSE36672)/Homer	TTRAGTGSYK	1e0	-0.000e+00	1.0000	712.0	15.11%	6585.8	18.25%
NGA4(ABI3VP1)/col-NGA4-DAP-Seq(GSE60143)/Homer	TKNTCAGGTG	1e0	-0.000e+00	1.0000	1270.0	26.95%	11133.1	30.85%
Snail1(Zf)/LS174T-SNAIL1.HA-ChIP-Seq(GSE127183)/Homer	TRCACCTGCY	1e0	-0.000e+00	1.0000	496.0	10.53%	4813.9	13.34%
Mef2b(MADS)/HEK293-Mef2b.V5-ChIP-Seq(GSE67450)/Homer	GCTATTTTTGGM	1e0	-0.000e+00	1.0000	152.0	3.23%	1813.5	5.02%
SeqBias: TA-repeat	TATATATATA	1e0	-0.000e+00	1.0000	333.0	7.07%	3445.6	9.55%
ZEB1(Zf)/PDAC-ZEB1-ChIP-Seq(GSE64557)/Homer	VCAGGTRDRY	1e0	-0.000e+00	1.0000	890.0	18.89%	8240.8	22.83%
RARa(NR)/K562-RARa-ChIP-Seq(Encode)/Homer	TTGAMCTTTG	1e0	-0.000e+00	1.0000	918.0	19.48%	8606.4	23.84%
ZEB2(Zf)/SNU398-ZEB2-ChIP-Seq(GSE103048)/Homer	GNMCAGGTGTGC	1e0	-0.000e+00	1.0000	526.0	11.16%	5343.1	14.80%
IDD5(C2H2)/colamp-IDD5-DAP-Seq(GSE60143)/Homer	TTTTGTCTTTTTBTK	1e0	-0.000e+00	1.0000	134.0	2.84%	1858.6	5.15%
IDD4(C2H2)/col-IDD4-DAP-Seq(GSE60143)/Homer	TTTGTCTTTWTB	1e0	-0.000e+00	1.0000	153.0	3.25%	2076.9	5.75%
GSC(Homeobox)/FrogEmbryos-GSC-ChIP-Seq(DRA000576)/Homer	RGGATTAR	1e0	-0.000e+00	1.0000	228.0	4.84%	2830.4	7.84%
WRKY17(WRKY)/colamp-WRKY17-DAP-Seq(GSE60143)/Homer	GCGTTGACTTTT	1e0	0.000e+00	1.0000	0.0	0.00%	10.1	0.03%
OCT:OCT(POU,Homeobox)/NPC-Brn1-ChIP-Seq(GSE35496)/Homer	ATGAATATTCATGAG	1e0	0.000e+00	1.0000	0.0	0.00%	10.8	0.03%
Mef2c(MADS)/GM12878-Mef2c-ChIP-Seq(GSE32465)/Homer	DCYAAAAATAGM	1e0	0.000e+00	1.0000	86.0	1.83%	1507.9	4.18%
Pax7(Paired,Homeobox),longest/Myoblast-Pax7-ChIP-Seq(GSE25064)/Homer	NTAATTDGCYAATTANNWWD	1e0	0.000e+00	1.0000	0.0	0.00%	9.0	0.02%
AT4G12670(MYBrelated)/col-AT4G12670-DAP-Seq(GSE60143)/Homer	AGGGTTTAGGGTTTA	1e0	0.000e+00	1.0000	0.0	0.00%	0.4	0.00%
Mef2a(MADS)/HL1-Mef2a.biotin-ChIP-Seq(GSE21529)/Homer	CYAAAAATAG	1e0	0.000e+00	1.0000	79.0	1.68%	1469.5	4.07%
WRKY7(WRKY)/colamp-WRKY7-DAP-Seq(GSE60143)/Homer	AAAAGTCAACGSHWD	1e0	0.000e+00	1.0000	0.0	0.00%	0.0	0.00%
DUX(Homeobox)/C2C12-Dux-ChIP-Seq(GSE87279)/Homer	BCWGATTCAATCAAN	1e0	0.000e+00	1.0000	0.0	0.00%	2.4	0.01%
