# Supplementary material for: Global Chromatin Changes Resulting from Single-Gene Inactivation—The Role of SMARCB1 in Malignant Rhabdoid Tumor
Source: Cancers (Basel). 2021 May 23;13(11):2561. doi: 10.3390/cancers13112561 (PMC8197137; doi:10.3390/cancers13112561)
Supplement: Supplementary file 1 [file cancers-13-02561-s001.zip › Supplemental table 2 Homer motif analysis of BRD9 targets in G401 cells.txt]

Motif Name	Consensus	P-value	Log P-value	q-value (Benjamini)	# of Target Sequences with Motif(of 4711)	% of Target Sequences with Motif	# of Background Sequences with Motif(of 36113)	% of Background Sequences with Motif
CTCF(Zf)/CD4+-CTCF-ChIP-Seq(Barski_et_al.)/Homer	AYAGTGCCMYCTRGTGGCCA	1e-330	-7.620e+02	0.0000	653.0	13.86%	700.6	1.94%
BORIS(Zf)/K562-CTCFL-ChIP-Seq(GSE32465)/Homer	CNNBRGCGCCCCCTGSTGGC	1e-202	-4.660e+02	0.0000	859.0	18.23%	2016.6	5.59%
Fli1(ETS)/CD8-FLI-ChIP-Seq(GSE20898)/Homer	NRYTTCCGGH	1e-26	-6.057e+01	0.0000	868.0	18.42%	4657.0	12.90%
Elk4(ETS)/Hela-Elk4-ChIP-Seq(GSE31477)/Homer	NRYTTCCGGY	1e-20	-4.796e+01	0.0000	637.0	13.52%	3345.1	9.27%
SUT1?/SacCer-Promoters/Homer	CCCCGCGC	1e-18	-4.300e+01	0.0000	4583.0	97.26%	34131.8	94.57%
CRF10(AP2EREBP)/col100-CRF10-DAP-Seq(GSE60143)/Homer	DCCGCCGYHA	1e-17	-3.936e+01	0.0000	2082.0	44.19%	13749.5	38.10%
ERF11(AP2EREBP)/col-ERF11-DAP-Seq(GSE60143)/Homer	RTGGCGGCGG	1e-16	-3.735e+01	0.0000	1455.0	30.88%	9203.4	25.50%
ERF8(AP2EREBP)/colamp-ERF8-DAP-Seq(GSE60143)/Homer	CGCCGYCATW	1e-15	-3.560e+01	0.0000	1538.0	32.64%	9851.5	27.30%
ETV4(ETS)/HepG2-ETV4-ChIP-Seq(ENCODE)/Homer	ACCGGAAGTG	1e-15	-3.549e+01	0.0000	925.0	19.63%	5504.3	15.25%
Elk1(ETS)/Hela-Elk1-ChIP-Seq(GSE31477)/Homer	HACTTCCGGY	1e-14	-3.269e+01	0.0000	610.0	12.95%	3423.6	9.49%
RAP26(AP2EREBP)/colamp-RAP26-DAP-Seq(GSE60143)/Homer	HDATGGCGGCGG	1e-13	-3.147e+01	0.0000	1717.0	36.44%	11282.8	31.26%
AT5G05550(Trihelix)/col-AT5G05550-DAP-Seq(GSE60143)/Homer	HDNHDTCKCCGGMGA	1e-13	-3.095e+01	0.0000	1211.0	25.70%	7627.1	21.13%
SeqBias: CG-repeat	CGCGCGCGCG	1e-13	-3.057e+01	0.0000	3053.0	64.79%	21477.9	59.51%
ETS1(ETS)/Jurkat-ETS1-ChIP-Seq(GSE17954)/Homer	ACAGGAAGTG	1e-12	-2.941e+01	0.0000	630.0	13.37%	3621.3	10.03%
ERF4(AP2EREBP)/colamp-ERF4-DAP-Seq(GSE60143)/Homer	WDWTGGCGGCGG	1e-12	-2.910e+01	0.0000	1538.0	32.64%	10044.7	27.83%
ABR1(AP2EREBP)/colamp-ABR1-DAP-Seq(GSE60143)/Homer	AAATGGCGGCGG	1e-12	-2.869e+01	0.0000	1353.0	28.71%	8712.1	24.14%
ERF3(AP2EREBP)/colamp-ERF3-DAP-Seq(GSE60143)/Homer	ATGGCGGCGG	1e-11	-2.750e+01	0.0000	1233.0	26.17%	7883.9	21.84%
YY1(Zf)/Promoter/Homer	CAAGATGGCGGC	1e-11	-2.740e+01	0.0000	117.0	2.48%	435.4	1.21%
ELF1(ETS)/Jurkat-ELF1-ChIP-Seq(SRA014231)/Homer	AVCCGGAAGT	1e-11	-2.676e+01	0.0000	530.0	11.25%	3004.5	8.32%
ETS(ETS)/Promoter/Homer	AACCGGAAGT	1e-11	-2.672e+01	0.0000	312.0	6.62%	1589.8	4.41%
GABPA(ETS)/Jurkat-GABPa-ChIP-Seq(GSE17954)/Homer	RACCGGAAGT	1e-10	-2.493e+01	0.0000	600.0	12.73%	3513.1	9.73%
ERF7(AP2EREBP)/col-ERF7-DAP-Seq(GSE60143)/Homer	ATGRCGGCGG	1e-10	-2.465e+01	0.0000	1712.0	36.33%	11473.8	31.79%
SeqBias: CG bias	SSSSSSSSSS	1e-10	-2.446e+01	0.0000	4700.0	99.75%	35693.3	98.90%
SeqBias: polyA-repeat	AAAAAAAAAA	1e-10	-2.382e+01	0.0000	4028.0	85.48%	29572.6	81.94%
Fos(bZIP)/TSC-Fos-ChIP-Seq(GSE110950)/Homer	NDATGASTCAYN	1e-10	-2.373e+01	0.0000	156.0	3.31%	681.9	1.89%
ERF115(AP2EREBP)/colamp-ERF115-DAP-Seq(GSE60143)/Homer	WTKRCGGCGB	1e-10	-2.362e+01	0.0000	2071.0	43.95%	14192.6	39.32%
ESE3(AP2EREBP)/col-ESE3-DAP-Seq(GSE60143)/Homer	GACGGTGG	1e-9	-2.229e+01	0.0000	1886.0	40.03%	12857.0	35.62%
AT4G18450(AP2EREBP)/col-AT4G18450-DAP-Seq(GSE60143)/Homer	ATGGCGGCKG	1e-9	-2.181e+01	0.0000	987.0	20.95%	6295.2	17.44%
TEAD1(TEAD)/HepG2-TEAD1-ChIP-Seq(Encode)/Homer	CYRCATTCCA	1e-9	-2.133e+01	0.0000	300.0	6.37%	1595.4	4.42%
CTCF-SatelliteElement(Zf?)/CD4+-CTCF-ChIP-Seq(Barski_et_al.)/Homer	TGCAGTTCCMVNWRTGGCCA	1e-9	-2.107e+01	0.0000	27.0	0.57%	48.4	0.13%
Trl(Zf)/S2-GAGAfactor-ChIP-Seq(GSE40646)/Homer	RGAGAGAG	1e-8	-2.034e+01	0.0000	1821.0	38.65%	12448.0	34.49%
AT1G71450(AP2EREBP)/col-AT1G71450-DAP-Seq(GSE60143)/Homer	DHDWTGTCGGTG	1e-8	-2.031e+01	0.0000	1591.0	33.76%	10740.1	29.76%
Fra1(bZIP)/BT549-Fra1-ChIP-Seq(GSE46166)/Homer	NNATGASTCATH	1e-8	-2.014e+01	0.0000	149.0	3.16%	677.3	1.88%
AT1G28160(AP2EREBP)/colamp-AT1G28160-DAP-Seq(GSE60143)/Homer	GGCGGCGG	1e-8	-1.996e+01	0.0000	2642.0	56.07%	18692.3	51.79%
PUCHI(AP2EREBP)/colamp-PUCHI-DAP-Seq(GSE60143)/Homer	GCGCCGTY	1e-8	-1.984e+01	0.0000	1490.0	31.62%	10013.3	27.74%
ERF105(AP2EREBP)/colamp-ERF105-DAP-Seq(GSE60143)/Homer	TGGCGGCT	1e-8	-1.963e+01	0.0000	2047.0	43.44%	14173.0	39.27%
Fra2(bZIP)/Striatum-Fra2-ChIP-Seq(GSE43429)/Homer	GGATGACTCATC	1e-8	-1.928e+01	0.0000	143.0	3.03%	651.2	1.80%
AP-1(bZIP)/ThioMac-PU.1-ChIP-Seq(GSE21512)/Homer	VTGACTCATC	1e-8	-1.894e+01	0.0000	201.0	4.27%	1006.6	2.79%
ETV1(ETS)/GIST48-ETV1-ChIP-Seq(GSE22441)/Homer	AACCGGAAGT	1e-8	-1.886e+01	0.0000	829.0	17.59%	5263.6	14.58%
ERF5(AP2EREBP)/colamp-ERF5-DAP-Seq(GSE60143)/Homer	DCMGCCGCCA	1e-8	-1.865e+01	0.0000	1056.0	22.41%	6893.7	19.10%
JunB(bZIP)/DendriticCells-Junb-ChIP-Seq(GSE36099)/Homer	RATGASTCAT	1e-8	-1.850e+01	0.0000	154.0	3.27%	725.6	2.01%
E2F4(E2F)/K562-E2F4-ChIP-Seq(GSE31477)/Homer	GGCGGGAAAH	1e-7	-1.835e+01	0.0000	742.0	15.75%	4664.7	12.92%
BATF(bZIP)/Th17-BATF-ChIP-Seq(GSE39756)/Homer	DATGASTCAT	1e-7	-1.820e+01	0.0000	166.0	3.52%	801.4	2.22%
ERF13(AP2EREBP)/colamp-ERF13-DAP-Seq(GSE60143)/Homer	TYAGCCGCCATT	1e-7	-1.816e+01	0.0000	1468.0	31.15%	9917.7	27.48%
Atf3(bZIP)/GBM-ATF3-ChIP-Seq(GSE33912)/Homer	DATGASTCATHN	1e-7	-1.816e+01	0.0000	172.0	3.65%	838.2	2.32%
Zfp281(Zf)/ES-Zfp281-ChIP-Seq(GSE81042)/Homer	CCCCTCCCCCAC	1e-7	-1.787e+01	0.0000	331.0	7.02%	1858.6	5.15%
Fosl2(bZIP)/3T3L1-Fosl2-ChIP-Seq(GSE56872)/Homer	NATGASTCABNN	1e-7	-1.784e+01	0.0000	115.0	2.44%	503.0	1.39%
RAP212(AP2EREBP)/col-RAP212-DAP-Seq(GSE60143)/Homer	CGCCGCCATTTT	1e-7	-1.763e+01	0.0000	1183.0	25.11%	7850.3	21.75%
Jun-AP1(bZIP)/K562-cJun-ChIP-Seq(GSE31477)/Homer	GATGASTCATCN	1e-7	-1.751e+01	0.0000	90.0	1.91%	365.8	1.01%
ERF9(AP2EREBP)/colamp-ERF9-DAP-Seq(GSE60143)/Homer	AWATGGCGGCGG	1e-7	-1.744e+01	0.0000	668.0	14.18%	4171.0	11.56%
ERF104(AP2EREBP)/col-ERF104-DAP-Seq(GSE60143)/Homer	GGCGGCGG	1e-7	-1.735e+01	0.0000	1939.0	41.15%	13460.7	37.30%
At2g33710(AP2EREBP)/colamp-At2g33710-DAP-Seq(GSE60143)/Homer	WTKGCGGCKR	1e-7	-1.730e+01	0.0000	2094.0	44.44%	14631.5	40.54%
TBP3(MYBrelated)/col-TBP3-DAP-Seq(GSE60143)/Homer	VYTAGGGCAN	1e-7	-1.723e+01	0.0000	253.0	5.37%	1361.7	3.77%
CRF4(AP2EREBP)/colamp-CRF4-DAP-Seq(GSE60143)/Homer	CGCCGCCA	1e-7	-1.663e+01	0.0000	1264.0	26.83%	8480.2	23.50%
Etv2(ETS)/ES-ER71-ChIP-Seq(GSE59402)/Homer	NNAYTTCCTGHN	1e-7	-1.618e+01	0.0000	470.0	9.97%	2832.4	7.85%
LBD13(LOBAS2)/colamp-LBD13-DAP-Seq(GSE60143)/Homer	KCCGTNWTTTBCGGC	1e-6	-1.572e+01	0.0000	1032.0	21.90%	6826.2	18.91%
EHF(ETS)/LoVo-EHF-ChIP-Seq(GSE49402)/Homer	AVCAGGAAGT	1e-6	-1.566e+01	0.0000	562.0	11.93%	3482.9	9.65%
ERF10(AP2EREBP)/col-ERF10-DAP-Seq(GSE60143)/Homer	RTGGCGGCGG	1e-6	-1.549e+01	0.0000	1309.0	27.78%	8857.9	24.54%
At1g19210(AP2EREBP)/colamp-At1g19210-DAP-Seq(GSE60143)/Homer	HCACCGACCAHN	1e-6	-1.540e+01	0.0000	976.0	20.71%	6433.7	17.83%
At5g18450(AP2EREBP)/col-At5g18450-DAP-Seq(GSE60143)/Homer	CACCGCTT	1e-6	-1.511e+01	0.0000	1908.0	40.49%	13332.2	36.94%
TEAD3(TEA)/HepG2-TEAD3-ChIP-Seq(Encode)/Homer	TRCATTCCAG	1e-6	-1.477e+01	0.0000	312.0	6.62%	1795.2	4.97%
EWS:FLI1-fusion(ETS)/SK_N_MC-EWS:FLI1-ChIP-Seq(SRA014231)/Homer	VACAGGAAAT	1e-6	-1.456e+01	0.0000	313.0	6.64%	1806.8	5.01%
TEAD4(TEA)/Tropoblast-Tead4-ChIP-Seq(GSE37350)/Homer	CCWGGAATGY	1e-6	-1.450e+01	0.0000	299.0	6.35%	1714.3	4.75%
DEL2(E2FDP)/col-DEL2-DAP-Seq(GSE60143)/Homer	WTTTCSCGCC	1e-6	-1.435e+01	0.0000	360.0	7.64%	2127.3	5.89%
LBD23(LOBAS2)/colamp-LBD23-DAP-Seq(GSE60143)/Homer	GCGNAWWWTNCGCYW	1e-6	-1.418e+01	0.0000	887.0	18.82%	5837.2	16.17%
At1g75490(AP2EREBP)/colamp-At1g75490-DAP-Seq(GSE60143)/Homer	CACCGMCT	1e-6	-1.392e+01	0.0000	1503.0	31.90%	10361.2	28.71%
DREB19(AP2EREBP)/colamp-DREB19-DAP-Seq(GSE60143)/Homer	AATGTCGGTK	1e-6	-1.391e+01	0.0000	363.0	7.70%	2158.9	5.98%
CDX4(Homeobox)/ZebrafishEmbryos-Cdx4.Myc-ChIP-Seq(GSE48254)/Homer	NGYCATAAAWCH	1e-5	-1.381e+01	0.0000	125.0	2.65%	607.2	1.68%
DREB2(AP2EREBP)/col-DREB2-DAP-Seq(GSE60143)/Homer	TMACCGACATWA	1e-5	-1.362e+01	0.0000	283.0	6.01%	1626.1	4.51%
AT1G47655(C2C2dof)/colamp-AT1G47655-DAP-Seq(GSE60143)/Homer	YHACTTTTTS	1e-5	-1.357e+01	0.0000	809.0	17.17%	5299.1	14.68%
E2F3(E2F)/MEF-E2F3-ChIP-Seq(GSE71376)/Homer	BTKGGCGGGAAA	1e-5	-1.348e+01	0.0000	956.0	20.29%	6363.8	17.63%
AT3G12130(C3H)/colamp-AT3G12130-DAP-Seq(GSE60143)/Homer	TMACTTTTTV	1e-5	-1.319e+01	0.0000	569.0	12.08%	3605.8	9.99%
LEP(AP2EREBP)/col-LEP-DAP-Seq(GSE60143)/Homer	CDCCGCCGTC	1e-5	-1.317e+01	0.0000	783.0	16.62%	5127.5	14.21%
RAP211(AP2EREBP)/colamp-RAP211-DAP-Seq(GSE60143)/Homer	RGCCGGCYWW	1e-5	-1.317e+01	0.0000	2245.0	47.64%	15982.4	44.28%
AT3G58630(Trihelix)/col-AT3G58630-DAP-Seq(GSE60143)/Homer	TCTCCGGCGA	1e-5	-1.285e+01	0.0000	222.0	4.71%	1238.6	3.43%
THRb(NR)/HepG2-THRb.Flag-ChIP-Seq(Encode)/Homer	GGTCACCTGAGGTCA	1e-5	-1.285e+01	0.0000	549.0	11.65%	3475.7	9.63%
AT3G10030(Trihelix)/colamp-AT3G10030-DAP-Seq(GSE60143)/Homer	GCCGTTAA	1e-5	-1.264e+01	0.0000	156.0	3.31%	816.7	2.26%
OBP3(C2C2dof)/col-OBP3-DAP-Seq(GSE60143)/Homer	NYWACTTTTT	1e-5	-1.243e+01	0.0001	636.0	13.50%	4104.6	11.37%
RRTF1(AP2EREBP)/colamp-RRTF1-DAP-Seq(GSE60143)/Homer	CCGCCGCHATTT	1e-5	-1.199e+01	0.0001	252.0	5.35%	1454.6	4.03%
Bach2(bZIP)/OCILy7-Bach2-ChIP-Seq(GSE44420)/Homer	TGCTGAGTCA	1e-5	-1.199e+01	0.0001	77.0	1.63%	342.2	0.95%
MYB(HTH)/ERMYB-Myb-ChIPSeq(GSE22095)/Homer	GGCVGTTR	1e-5	-1.198e+01	0.0001	681.0	14.45%	4441.7	12.31%
NRF(NRF)/Promoter/Homer	STGCGCATGCGC	1e-5	-1.188e+01	0.0001	270.0	5.73%	1577.3	4.37%
CDF3(C2C2dof)/colamp-CDF3-DAP-Seq(GSE60143)/Homer	AAAAGTRM	1e-5	-1.173e+01	0.0001	385.0	8.17%	2365.9	6.56%
dof24(C2C2dof)/col-dof24-DAP-Seq(GSE60143)/Homer	TWMCTTTTTG	1e-4	-1.128e+01	0.0002	476.0	10.10%	3012.1	8.35%
SeqBias: A/T bias	WWWWWWWWWW	1e-4	-1.128e+01	0.0002	1742.0	36.97%	12283.8	34.03%
Sp5(Zf)/mES-Sp5.Flag-ChIP-Seq(GSE72989)/Homer	RGKGGGCGGAGC	1e-4	-1.127e+01	0.0002	1518.0	32.22%	10606.0	29.39%
At5g62940(C2C2dof)/col-At5g62940-DAP-Seq(GSE60143)/Homer	WHWHHACTTTTT	1e-4	-1.127e+01	0.0002	723.0	15.34%	4769.8	13.22%
E2F1(E2F)/Hela-E2F1-ChIP-Seq(GSE22478)/Homer	CWGGCGGGAA	1e-4	-1.115e+01	0.0002	452.0	9.59%	2848.7	7.89%
At3g04030(G2like)/col-At3g04030-DAP-Seq(GSE60143)/Homer	DRGAATCT	1e-4	-1.103e+01	0.0002	186.0	3.95%	1037.0	2.87%
AT1G72740(MYBrelated)/colamp-AT1G72740-DAP-Seq(GSE60143)/Homer	NNWWAMCCTAAHWNN	1e-4	-1.100e+01	0.0002	199.0	4.22%	1123.0	3.11%
AT2G28810(C2C2dof)/colamp-AT2G28810-DAP-Seq(GSE60143)/Homer	VAAAAAGTWA	1e-4	-1.091e+01	0.0002	542.0	11.50%	3490.1	9.67%
ERF15(AP2EREBP)/colamp-ERF15-DAP-Seq(GSE60143)/Homer	WDHAGCMGCCAT	1e-4	-1.089e+01	0.0002	2255.0	47.86%	16188.8	44.85%
EWS:ERG-fusion(ETS)/CADO_ES1-EWS:ERG-ChIP-Seq(SRA014231)/Homer	ATTTCCTGTN	1e-4	-1.088e+01	0.0002	213.0	4.52%	1218.4	3.38%
AT5G02460(C2C2dof)/col-AT5G02460-DAP-Seq(GSE60143)/Homer	CHCCTTTT	1e-4	-1.074e+01	0.0002	542.0	11.50%	3496.6	9.69%
ERG(ETS)/VCaP-ERG-ChIP-Seq(GSE14097)/Homer	ACAGGAAGTG	1e-4	-1.058e+01	0.0003	784.0	16.64%	5237.2	14.51%
MYB77(MYB)/col-MYB77-DAP-Seq(GSE60143)/Homer	NYAACBGYMC	1e-4	-1.051e+01	0.0003	424.0	9.00%	2673.0	7.41%
At5g08750(C3H)/col-At5g08750-DAP-Seq(GSE60143)/Homer	NWDTTGCGGCTR	1e-4	-1.051e+01	0.0003	297.0	6.30%	1793.5	4.97%
AT5G47660(Trihelix)/colamp-AT5G47660-DAP-Seq(GSE60143)/Homer	AWTTTTACCG	1e-4	-1.050e+01	0.0003	194.0	4.12%	1100.1	3.05%
DEAR2(AP2EREBP)/colamp-DEAR2-DAP-Seq(GSE60143)/Homer	HCACCGACAWHD	1e-4	-1.027e+01	0.0004	773.0	16.40%	5171.0	14.33%
NFAT(RHD)/Jurkat-NFATC1-ChIP-Seq(Jolma_et_al.)/Homer	ATTTTCCATT	1e-4	-1.020e+01	0.0004	194.0	4.12%	1106.8	3.07%
HOXB13(Homeobox)/ProstateTumor-HOXB13-ChIP-Seq(GSE56288)/Homer	TTTTATKRGG	1e-4	-1.011e+01	0.0004	151.0	3.20%	826.8	2.29%
MYB65(MYB)/colamp-MYB65-DAP-Seq(GSE60143)/Homer	RACNGTTA	1e-4	-9.820e+00	0.0005	209.0	4.44%	1214.8	3.37%
AT3G52440(C2C2dof)/colamp-AT3G52440-DAP-Seq(GSE60143)/Homer	DTHACTTTTT	1e-4	-9.626e+00	0.0006	436.0	9.25%	2785.6	7.72%
SpiB(ETS)/OCILY3-SPIB-ChIP-Seq(GSE56857)/Homer	AAAGRGGAAGTG	1e-4	-9.609e+00	0.0006	99.0	2.10%	503.1	1.39%
SHN3(AP2EREBP)/col-SHN3-DAP-Seq(GSE60143)/Homer	CCGCCGCC	1e-4	-9.548e+00	0.0007	1010.0	21.43%	6934.5	19.21%
TEAD2(TEA)/Py2T-Tead2-ChIP-Seq(GSE55709)/Homer	CCWGGAATGY	1e-4	-9.383e+00	0.0008	165.0	3.50%	931.9	2.58%
Hoxa9(Homeobox)/ChickenMSG-Hoxa9.Flag-ChIP-Seq(GSE86088)/Homer	RGCAATNAAA	1e-4	-9.359e+00	0.0008	506.0	10.74%	3290.2	9.12%
TCFL2(HMG)/K562-TCF7L2-ChIP-Seq(GSE29196)/Homer	ACWTCAAAGG	1e-4	-9.268e+00	0.0009	22.0	0.47%	66.8	0.19%
AT2G15740(C2H2)/col-AT2G15740-DAP-Seq(GSE60143)/Homer	DHNDWATCGATD	1e-3	-9.182e+00	0.0009	151.0	3.20%	843.4	2.34%
CHR(?)/Hela-CellCycle-Expression/Homer	SRGTTTCAAA	1e-3	-9.176e+00	0.0009	94.0	1.99%	478.2	1.32%
MYB81(MYB)/col-MYB81-DAP-Seq(GSE60143)/Homer	NWAACSGWTWNN	1e-3	-9.149e+00	0.0010	245.0	5.20%	1473.7	4.08%
AT3G57600(AP2EREBP)/col-AT3G57600-DAP-Seq(GSE60143)/Homer	GGCGGTGG	1e-3	-8.977e+00	0.0011	1501.0	31.85%	10610.5	29.40%
MITF(bHLH)/MastCells-MITF-ChIP-Seq(GSE48085)/Homer	RTCATGTGAC	1e-3	-8.941e+00	0.0012	381.0	8.09%	2421.3	6.71%
SeqBias: GA-repeat	GAGAGAGAGA	1e-3	-8.790e+00	0.0013	3096.0	65.70%	22798.7	63.17%
AT5G23930(mTERF)/col-AT5G23930-DAP-Seq(GSE60143)/Homer	GGCGGCTG	1e-3	-8.782e+00	0.0013	2291.0	48.62%	16597.7	45.99%
GTL1(Trihelix)/colamp-GTL1-DAP-Seq(GSE60143)/Homer	WWTTTACCKY	1e-3	-8.739e+00	0.0014	150.0	3.18%	845.8	2.34%
Sp2(Zf)/HEK293-Sp2.eGFP-ChIP-Seq(Encode)/Homer	YGGCCCCGCCCC	1e-3	-8.709e+00	0.0014	2014.0	42.74%	14494.4	40.16%
Nrf2(bZIP)/Lymphoblast-Nrf2-ChIP-Seq(GSE37589)/Homer	HTGCTGAGTCAT	1e-3	-8.655e+00	0.0015	22.0	0.47%	69.7	0.19%
Zic3(Zf)/mES-Zic3-ChIP-Seq(GSE37889)/Homer	GGCCYCCTGCTGDGH	1e-3	-8.634e+00	0.0015	695.0	14.75%	4678.1	12.96%
AT3G25990(Trihelix)/colamp-AT3G25990-DAP-Seq(GSE60143)/Homer	TTAACCATAG	1e-3	-8.613e+00	0.0015	111.0	2.36%	595.0	1.65%
ERF2(AP2EREBP)/colamp-ERF2-DAP-Seq(GSE60143)/Homer	GGCGGCTG	1e-3	-8.601e+00	0.0015	1541.0	32.70%	10933.0	30.29%
At5g65130(AP2EREBP)/colamp-At5g65130-DAP-Seq(GSE60143)/Homer	CCRCCGACAWTN	1e-3	-8.514e+00	0.0017	297.0	6.30%	1848.6	5.12%
Adof1(C2C2dof)/col-Adof1-DAP-Seq(GSE60143)/Homer	NRWAAAGYDV	1e-3	-8.511e+00	0.0017	596.0	12.65%	3968.4	11.00%
DPL-1(E2F)/cElegans-Adult-ChIP-Seq(modEncode)/Homer	TAGCGCGC	1e-3	-8.498e+00	0.0017	1141.0	24.21%	7957.7	22.05%
KAN2(G2like)/colamp-KAN2-DAP-Seq(GSE60143)/Homer	ATATTCTY	1e-3	-8.458e+00	0.0017	191.0	4.05%	1124.4	3.12%
MYB73(MYB)/col-MYB73-DAP-Seq(GSE60143)/Homer	NNNNHAACNGHHDHN	1e-3	-8.436e+00	0.0017	265.0	5.62%	1629.3	4.51%
At1g36060(AP2EREBP)/colamp-At1g36060-DAP-Seq(GSE60143)/Homer	NNWWKGTCGGTG	1e-3	-8.366e+00	0.0018	453.0	9.61%	2950.8	8.18%
MYB56(MYB)/colamp-MYB56-DAP-Seq(GSE60143)/Homer	HTAACGRMHY	1e-3	-8.330e+00	0.0019	180.0	3.82%	1053.5	2.92%
TCX2(CPP)/colamp-TCX2-DAP-Seq(GSE60143)/Homer	NNWWTTYRAAHN	1e-3	-8.307e+00	0.0019	193.0	4.10%	1141.6	3.16%
NF-E2(bZIP)/K562-NFE2-ChIP-Seq(GSE31477)/Homer	GATGACTCAGCA	1e-3	-8.254e+00	0.0020	26.0	0.55%	91.8	0.25%
SOL1(CPP)/colamp-SOL1-DAP-Seq(GSE60143)/Homer	ATTTAAATHN	1e-3	-8.103e+00	0.0023	177.0	3.76%	1038.9	2.88%
AT2G20110(CPP)/colamp-AT2G20110-DAP-Seq(GSE60143)/Homer	ATTYAAATHY	1e-3	-8.087e+00	0.0023	182.0	3.86%	1072.0	2.97%
E2F6(E2F)/Hela-E2F6-ChIP-Seq(GSE31477)/Homer	GGCGGGAARN	1e-3	-7.984e+00	0.0026	813.0	17.25%	5569.9	15.43%
AT5G66940(C2C2dof)/col-AT5G66940-DAP-Seq(GSE60143)/Homer	NNHACTTTWT	1e-3	-7.950e+00	0.0026	345.0	7.32%	2201.2	6.10%
Initiator/Drosophila-Promoters/Homer	NTCAGTYG	1e-3	-7.948e+00	0.0026	566.0	12.01%	3776.8	10.46%
PHA-4(Forkhead)/cElegans-Embryos-PHA4-ChIP-Seq(modEncode)/Homer	KTGTTTGC	1e-3	-7.941e+00	0.0026	606.0	12.86%	4065.5	11.26%
AT2G38300(G2like)/col-AT2G38300-DAP-Seq(GSE60143)/Homer	ADRGAATGTT	1e-3	-7.839e+00	0.0029	160.0	3.40%	930.4	2.58%
Ets1-distal(ETS)/CD4+-PolII-ChIP-Seq(Barski_et_al.)/Homer	MACAGGAAGT	1e-3	-7.825e+00	0.0029	101.0	2.14%	543.9	1.51%
MYB33(MYB)/col-MYB33-DAP-Seq(GSE60143)/Homer	DDTYNGTTAN	1e-3	-7.783e+00	0.0030	240.0	5.09%	1475.1	4.09%
GFX(?)/Promoter/Homer	ATTCTCGCGAGA	1e-3	-7.723e+00	0.0032	22.0	0.47%	74.1	0.21%
Hoxd10(Homeobox)/ChickenMSG-Hoxd10.Flag-ChIP-Seq(GSE86088)/Homer	GGCMATGAAA	1e-3	-7.662e+00	0.0034	196.0	4.16%	1177.4	3.26%
BMYB(HTH)/Hela-BMYB-ChIP-Seq(GSE27030)/Homer	NHAACBGYYV	1e-3	-7.655e+00	0.0034	477.0	10.12%	3149.7	8.73%
Unknown3/Arabidopsis-Promoters/Homer	AYTAAACCGG	1e-3	-7.649e+00	0.0034	74.0	1.57%	375.3	1.04%
caudal(Homeobox)/Drosophila-Embryos-ChIP-Chip(modEncode)/Homer	GGYCATAAAW	1e-3	-7.639e+00	0.0034	103.0	2.19%	559.5	1.55%
ARF16(ARF)/col-ARF16-DAP-Seq(GSE60143)/Homer	ATTTTACGAT	1e-3	-7.627e+00	0.0034	32.0	0.68%	127.4	0.35%
AT5G63260(C3H)/col-AT5G63260-DAP-Seq(GSE60143)/Homer	RAAAAAGTRA	1e-3	-7.626e+00	0.0034	476.0	10.10%	3143.1	8.71%
Elf4(ETS)/BMDM-Elf4-ChIP-Seq(GSE88699)/Homer	ACTTCCKGKT	1e-3	-7.517e+00	0.0037	518.0	10.99%	3449.1	9.56%
Unknown5/Drosophila-Promoters/Homer	GCTGATAASV	1e-3	-7.497e+00	0.0038	149.0	3.16%	864.4	2.39%
E2F7(E2F)/Hela-E2F7-ChIP-Seq(GSE32673)/Homer	VDTTTCCCGCCA	1e-3	-7.458e+00	0.0039	197.0	4.18%	1189.9	3.30%
ESE1(AP2EREBP)/col-ESE1-DAP-Seq(GSE60143)/Homer	GGCGGCGG	1e-3	-7.379e+00	0.0042	1677.0	35.59%	12037.1	33.35%
Hoxd11(Homeobox)/ChickenMSG-Hoxd11.Flag-ChIP-Seq(GSE86088)/Homer	VGCCATAAAA	1e-3	-7.295e+00	0.0045	420.0	8.91%	2756.3	7.64%
ERF73(AP2EREBP)/col-ERF73-DAP-Seq(GSE60143)/Homer	CCGCCGCC	1e-3	-7.150e+00	0.0052	1482.0	31.45%	10586.7	29.33%
ELF3(ETS)/PDAC-ELF3-ChIP-Seq(GSE64557)/Homer	ANCAGGAAGT	1e-3	-7.088e+00	0.0055	259.0	5.50%	1627.6	4.51%
E-box(bHLH)/Promoter/Homer	SSGGTCACGTGA	1e-2	-6.841e+00	0.0070	88.0	1.87%	476.7	1.32%
MYB88(MYB)/col-MYB88-DAP-Seq(GSE60143)/Homer	HNACGCTCCT	1e-2	-6.826e+00	0.0070	2186.0	46.39%	15938.9	44.16%
MYB101(MYB)/colamp-MYB101-DAP-Seq(GSE60143)/Homer	TAACNRMY	1e-2	-6.791e+00	0.0072	480.0	10.19%	3207.9	8.89%
EMB1789(C3H)/col-EMB1789-DAP-Seq(GSE60143)/Homer	TWTTTACCGYND	1e-2	-6.775e+00	0.0073	59.0	1.25%	294.2	0.82%
En1(Homeobox)/SUM149-EN1-ChIP-Seq(GSE120957)/Homer	NDCTAATTAS	1e-2	-6.683e+00	0.0080	285.0	6.05%	1822.9	5.05%
SRS7(SRS)/colamp-SRS7-DAP-Seq(GSE60143)/Homer	HATAGGTTTH	1e-2	-6.681e+00	0.0080	1159.0	24.60%	8202.4	22.73%
FOXP1(Forkhead)/H9-FOXP1-ChIP-Seq(GSE31006)/Homer	NYYTGTTTACHN	1e-2	-6.633e+00	0.0083	68.0	1.44%	352.8	0.98%
TEAD(TEA)/Fibroblast-PU.1-ChIP-Seq(Unpublished)/Homer	YCWGGAATGY	1e-2	-6.626e+00	0.0083	148.0	3.14%	877.3	2.43%
CAMTA1(CAMTA)/col-CAMTA1-DAP-Seq(GSE60143)/Homer	WWAACGCGTT	1e-2	-6.508e+00	0.0093	414.0	8.79%	2745.8	7.61%
At4g28140(AP2EREBP)/colamp-At4g28140-DAP-Seq(GSE60143)/Homer	DCCACCGACCAW	1e-2	-6.468e+00	0.0096	274.0	5.81%	1752.4	4.86%
Unknown-ESC-element(?)/mES-Nanog-ChIP-Seq(GSE11724)/Homer	CACAGCAGGGGG	1e-2	-6.438e+00	0.0098	442.0	9.38%	2949.5	8.17%
AT2G40260(G2like)/colamp-AT2G40260-DAP-Seq(GSE60143)/Homer	WAAAYATTCTTT	1e-2	-6.360e+00	0.0105	185.0	3.93%	1136.4	3.15%
dof42(C2C2dof)/col-dof42-DAP-Seq(GSE60143)/Homer	AAAAAGGC	1e-2	-6.352e+00	0.0106	146.0	3.10%	870.8	2.41%
Hoxc9(Homeobox)/Ainv15-Hoxc9-ChIP-Seq(GSE21812)/Homer	GGCCATAAATCA	1e-2	-6.350e+00	0.0106	64.0	1.36%	331.3	0.92%
COG1(C2C2dof)/col-COG1-DAP-Seq(GSE60143)/Homer	DAAAAAGTGA	1e-2	-6.330e+00	0.0107	299.0	6.35%	1933.0	5.36%
At3g12730(G2like)/colamp-At3g12730-DAP-Seq(GSE60143)/Homer	AAGATTCT	1e-2	-6.327e+00	0.0107	279.0	5.92%	1792.6	4.97%
GFY(?)/Promoter/Homer	ACTACAATTCCC	1e-2	-6.271e+00	0.0112	47.0	1.00%	227.3	0.63%
HOXA9(Homeobox)/HSC-Hoxa9-ChIP-Seq(GSE33509)/Homer	GGCCATAAATCA	1e-2	-6.239e+00	0.0115	89.0	1.89%	493.3	1.37%
ERF1(AP2EREBP)/colamp-ERF1-DAP-Seq(GSE60143)/Homer	GGCGGCTR	1e-2	-6.209e+00	0.0118	1371.0	29.10%	9821.0	27.21%
AT1G69570(C2C2dof)/col-AT1G69570-DAP-Seq(GSE60143)/Homer	WAAAAGTGHH	1e-2	-6.155e+00	0.0123	231.0	4.90%	1461.9	4.05%
ZBTB33(Zf)/GM12878-ZBTB33-ChIP-Seq(GSE32465)/Homer	GGVTCTCGCGAGAAC	1e-2	-6.150e+00	0.0123	75.0	1.59%	404.4	1.12%
GAGA-repeat/SacCer-Promoters/Homer	CTYTCTYTCTCTCTC	1e-2	-6.125e+00	0.0126	1408.0	29.88%	10104.1	28.00%
Unknown(Homeobox)/Limb-p300-ChIP-Seq/Homer	SSCMATWAAA	1e-2	-6.080e+00	0.0131	91.0	1.93%	510.0	1.41%
Zfp57(Zf)/H1-ZFP57.HA-ChIP-Seq(GSE115387)/Homer	NANTGCSGCA	1e-2	-6.068e+00	0.0132	521.0	11.06%	3537.5	9.80%
PABPC1(?)/MEL-PABC1-CLIP-Seq(GSE69755)/Homer	HAATAAAGNN	1e-2	-6.062e+00	0.0132	230.0	4.88%	1457.1	4.04%
HIF-1b(HLH)/T47D-HIF1b-ChIP-Seq(GSE59937)/Homer	RTACGTGC	1e-2	-5.960e+00	0.0145	649.0	13.77%	4476.5	12.40%
Isl1(Homeobox)/Neuron-Isl1-ChIP-Seq(GSE31456)/Homer	CTAATKGV	1e-2	-5.959e+00	0.0145	359.0	7.62%	2374.9	6.58%
E2F(E2F)/Hela-CellCycle-Expression/Homer	TTSGCGCGAAAA	1e-2	-5.902e+00	0.0152	70.0	1.49%	377.0	1.04%
MYNN(Zf)/HEK293-MYNN.eGFP-ChIP-Seq(Encode)/Homer	TTCAAAWTAAAAGTC	1e-2	-5.860e+00	0.0158	34.0	0.72%	154.2	0.43%
Foxo1(Forkhead)/RAW-Foxo1-ChIP-Seq(Fan_et_al.)/Homer	CTGTTTAC	1e-2	-5.847e+00	0.0159	521.0	11.06%	3548.2	9.83%
Foxo3(Forkhead)/U2OS-Foxo3-ChIP-Seq(E-MTAB-2701)/Homer	DGTAAACA	1e-2	-5.816e+00	0.0163	96.0	2.04%	547.6	1.52%
Unknown4/Arabidopsis-Promoters/Homer	CKTCKTCTTY	1e-2	-5.812e+00	0.0163	507.0	10.76%	3448.9	9.56%
Hoxa11(Homeobox)/ChickenMSG-Hoxa11.Flag-ChIP-Seq(GSE86088)/Homer	TTTTATGGCM	1e-2	-5.788e+00	0.0166	352.0	7.47%	2331.4	6.46%
Unknown3/Drosophila-Promoters/Homer	ACVAKCTGGCAGCGC	1e-2	-5.740e+00	0.0173	73.0	1.55%	398.9	1.11%
bHLH122(bHLH)/col100-bHLH122-DAP-Seq(GSE60143)/Homer	NDDCAASTTGHHNWW	1e-2	-5.692e+00	0.0180	219.0	4.65%	1392.2	3.86%
KLF6(Zf)/PDAC-KLF6-ChIP-Seq(GSE64557)/Homer	MKGGGYGTGGCC	1e-2	-5.671e+00	0.0183	1368.0	29.03%	9838.7	27.26%
CELF2(RRM)/JSL1-CELF2-CLIP-Seq(GSE71264)/Homer	RGTGTCAG	1e-2	-5.643e+00	0.0188	129.0	2.74%	772.8	2.14%
PU.1(ETS)/ThioMac-PU.1-ChIP-Seq(GSE21512)/Homer	AGAGGAAGTG	1e-2	-5.643e+00	0.0188	196.0	4.16%	1233.5	3.42%
Nanog(Homeobox)/mES-Nanog-ChIP-Seq(GSE11724)/Homer	RGCCATTAAC	1e-2	-5.597e+00	0.0194	1137.0	24.13%	8113.2	22.48%
Lhx3(Homeobox)/Neuron-Lhx3-ChIP-Seq(GSE31456)/Homer	ADBTAATTAR	1e-2	-5.580e+00	0.0197	194.0	4.12%	1221.9	3.39%
GFY-Staf(?,Zf)/Promoter/Homer	RACTACAATTCCCAGAAKGC	1e-2	-5.454e+00	0.0222	45.0	0.96%	226.0	0.63%
GT2(Trihelix)/colamp-GT2-DAP-Seq(GSE60143)/Homer	AMGGTAAAWWWN	1e-2	-5.447e+00	0.0222	111.0	2.36%	655.1	1.82%
NeuroD1(bHLH)/Islet-NeuroD1-ChIP-Seq(GSE30298)/Homer	GCCATCTGTT	1e-2	-5.424e+00	0.0226	414.0	8.79%	2793.7	7.74%
EFL-1(E2F)/cElegans-L1-EFL1-ChIP-Seq(modEncode)/Homer	TGCAARYGCGCTCYA	1e-2	-5.410e+00	0.0228	21.0	0.45%	84.3	0.23%
Oct6(POU,Homeobox)/NPC-Pou3f1-ChIP-Seq(GSE35496)/Homer	WATGCAAATGAG	1e-2	-5.392e+00	0.0231	46.0	0.98%	232.9	0.65%
At2g41835(C2H2)/col-At2g41835-DAP-Seq(GSE60143)/Homer	TTTGAAAA	1e-2	-5.381e+00	0.0233	59.0	1.25%	314.2	0.87%
dof45(C2C2dof)/col-dof45-DAP-Seq(GSE60143)/Homer	NVAWAAAGTN	1e-2	-5.229e+00	0.0270	486.0	10.31%	3325.0	9.21%
OBP1(C2C2dof)/col-OBP1-DAP-Seq(GSE60143)/Homer	NHHACTTTWT	1e-2	-5.222e+00	0.0270	526.0	11.16%	3617.4	10.02%
DEL1(E2FDP)/colamp-DEL1-DAP-Seq(GSE60143)/Homer	TTCCCGCCAA	1e-2	-5.210e+00	0.0272	6.0	0.13%	12.8	0.04%
Ronin(THAP)/ES-Thap11-ChIP-Seq(GSE51522)/Homer	RACTACAACTCCCAGVAKGC	1e-2	-5.206e+00	0.0272	35.0	0.74%	167.9	0.47%
Bcl6(Zf)/Liver-Bcl6-ChIP-Seq(GSE31578)/Homer	NNNCTTTCCAGGAAA	1e-2	-5.192e+00	0.0274	426.0	9.04%	2891.5	8.01%
STAT4(Stat)/CD4-Stat4-ChIP-Seq(GSE22104)/Homer	NYTTCCWGGAAR	1e-2	-5.163e+00	0.0281	251.0	5.33%	1636.7	4.53%
ZNF711(Zf)/SHSY5Y-ZNF711-ChIP-Seq(GSE20673)/Homer	AGGCCTAG	1e-2	-5.044e+00	0.0315	1898.0	40.28%	13896.9	38.50%
IRF4(IRF)/GM12878-IRF4-ChIP-Seq(GSE32465)/Homer	ACTGAAACCA	1e-2	-5.033e+00	0.0317	91.0	1.93%	530.6	1.47%
MYB3R4(MYB)/col-MYB3R4-DAP-Seq(GSE60143)/Homer	AWWTAACCGTTR	1e-2	-5.031e+00	0.0317	42.0	0.89%	212.4	0.59%
Cdx2(Homeobox)/mES-Cdx2-ChIP-Seq(GSE14586)/Homer	GYMATAAAAH	1e-2	-4.986e+00	0.0329	72.0	1.53%	405.6	1.12%
Unknown6/Drosophila-Promoters/Homer	AATTTTAAAA	1e-2	-4.984e+00	0.0329	88.0	1.87%	511.4	1.42%
Tbr1(T-box)/Cortex-Tbr1-ChIP-Seq(GSE71384)/Homer	AAGGTGTKAA	1e-2	-4.901e+00	0.0355	318.0	6.75%	2125.0	5.89%
STAT1(Stat)/HelaS3-STAT1-ChIP-Seq(GSE12782)/Homer	NATTTCCNGGAAAT	1e-2	-4.870e+00	0.0364	75.0	1.59%	427.5	1.18%
bZIP50(bZIP)/colamp-bZIP50-DAP-Seq(GSE60143)/Homer	GATGACGTCA	1e-2	-4.842e+00	0.0371	320.0	6.79%	2142.7	5.94%
At1g64620(C2C2dof)/colamp-At1g64620-DAP-Seq(GSE60143)/Homer	CACTTTTT	1e-2	-4.842e+00	0.0371	320.0	6.79%	2142.1	5.94%
At5g66730(C2H2)/colamp-At5g66730-DAP-Seq(GSE60143)/Homer	TTTGTCKTTTTK	1e-2	-4.810e+00	0.0381	42.0	0.89%	215.1	0.60%
Sox21(HMG)/ESC-SOX21-ChIP-Seq(GSE110505)/Homer	BCCWTTGTBYKV	1e-2	-4.799e+00	0.0384	427.0	9.06%	2918.3	8.09%
NAM(NAC)/col-NAM-DAP-Seq(GSE60143)/Homer	RGTTRCGTRW	1e-2	-4.764e+00	0.0396	473.0	10.04%	3255.1	9.02%
NRF1(NRF)/MCF7-NRF1-ChIP-Seq(Unpublished)/Homer	CTGCGCATGCGC	1e-2	-4.762e+00	0.0396	277.0	5.88%	1837.0	5.09%
CRE(bZIP)/Promoter/Homer	CSGTGACGTCAC	1e-2	-4.748e+00	0.0398	157.0	3.33%	989.8	2.74%
NFE2L2(bZIP)/HepG2-NFE2L2-ChIP-Seq(Encode)/Homer	AWWWTGCTGAGTCAT	1e-2	-4.727e+00	0.0405	13.0	0.28%	46.5	0.13%
WT1(Zf)/Kidney-WT1-ChIP-Seq(GSE90016)/Homer	MCTCCCMCRCAB	1e-2	-4.693e+00	0.0417	711.0	15.09%	5009.3	13.88%
GATA4(C2C2gata)/col-GATA4-DAP-Seq(GSE60143)/Homer	DDWTYAGATCTR	1e-2	-4.678e+00	0.0421	163.0	3.46%	1033.9	2.86%
AT3G10580(MYBrelated)/colamp-AT3G10580-DAP-Seq(GSE60143)/Homer	TACCTAACWNHW	1e-2	-4.630e+00	0.0440	60.0	1.27%	333.7	0.92%
ELF5(ETS)/T47D-ELF5-ChIP-Seq(GSE30407)/Homer	ACVAGGAAGT	1e-2	-4.612e+00	0.0446	298.0	6.32%	1994.4	5.53%
MYB62(MYB)/colamp-MYB62-DAP-Seq(GSE60143)/Homer	NTACCTAACT	1e-2	-4.607e+00	0.0446	345.0	7.32%	2333.1	6.46%
ATHB34(ZFHD)/colamp-ATHB34-DAP-Seq(GSE60143)/Homer	TRATTARS	1e-1	-4.603e+00	0.0446	79.0	1.68%	459.3	1.27%
Bach1(bZIP)/K562-Bach1-ChIP-Seq(GSE31477)/Homer	AWWNTGCTGAGTCAT	1e-1	-4.564e+00	0.0462	13.0	0.28%	47.8	0.13%
Sox10(HMG)/SciaticNerve-Sox3-ChIP-Seq(GSE35132)/Homer	CCWTTGTYYB	1e-1	-4.528e+00	0.0476	390.0	8.28%	2663.2	7.38%
At5g52660(MYBrelated)/colamp-At5g52660-DAP-Seq(GSE60143)/Homer	HAAAAATATCTW	1e-1	-4.518e+00	0.0479	38.0	0.81%	194.8	0.54%
Foxf1(Forkhead)/Lung-Foxf1-ChIP-Seq(GSE77951)/Homer	WWATRTAAACAN	1e-1	-4.477e+00	0.0497	103.0	2.19%	624.2	1.73%
FOXK1(Forkhead)/HEK293-FOXK1-ChIP-Seq(GSE51673)/Homer	NVWTGTTTAC	1e-1	-4.440e+00	0.0514	141.0	2.99%	887.4	2.46%
ANL2(HB)/col-ANL2-DAP-Seq(GSE60143)/Homer	CATTAATTGC	1e-1	-4.437e+00	0.0514	49.0	1.04%	266.0	0.74%
REB1/SacCer-Promoters/Homer	KCCGGGTAAYRR	1e-1	-4.436e+00	0.0514	66.0	1.40%	376.4	1.04%
Sox6(HMG)/Myotubes-Sox6-ChIP-Seq(GSE32627)/Homer	CCATTGTTNY	1e-1	-4.430e+00	0.0514	321.0	6.81%	2168.2	6.01%
ATHB24(ZFHD)/colamp-ATHB24-DAP-Seq(GSE60143)/Homer	TAATTAAS	1e-1	-4.410e+00	0.0520	73.0	1.55%	423.8	1.17%
MYB3R1(MYB)/col-MYB3R1-DAP-Seq(GSE60143)/Homer	WWDTDACCGTTR	1e-1	-4.403e+00	0.0520	58.0	1.23%	324.0	0.90%
SVP(MADS)/col-SVP-DAP-Seq(GSE60143)/Homer	ANTTWCCHAATTTGG	1e-1	-4.403e+00	0.0520	58.0	1.23%	325.0	0.90%
bHLH157(bHLH)/col-bHLH157-DAP-Seq(GSE60143)/Homer	KACACGTCTCTY	1e-1	-4.385e+00	0.0527	66.0	1.40%	378.0	1.05%
KANADI1(Myb)/Seedling-KAN1-ChIP-Seq(GSE48081)/Homer	ARGAATAWWN	1e-1	-4.378e+00	0.0528	138.0	2.93%	868.2	2.41%
AT1G76870(Trihelix)/col-AT1G76870-DAP-Seq(GSE60143)/Homer	AAAACCRGWW	1e-1	-4.378e+00	0.0528	72.0	1.53%	417.7	1.16%
Foxh1(Forkhead)/hESC-FOXH1-ChIP-Seq(GSE29422)/Homer	NNTGTGGATTSS	1e-1	-4.331e+00	0.0549	116.0	2.46%	717.0	1.99%
ZFX(Zf)/mES-Zfx-ChIP-Seq(GSE11431)/Homer	AGGCCTRG	1e-1	-4.315e+00	0.0555	1165.0	24.72%	8424.3	23.34%
SPCH(bHLH)/Seedling-SPCH-ChIP-Seq(GSE57497)/Homer	WNBCACGTGA	1e-1	-4.301e+00	0.0561	485.0	10.29%	3369.8	9.34%
Hoxd13(Homeobox)/ChickenMSG-Hoxd13.Flag-ChIP-Seq(GSE86088)/Homer	NCYAATAAAA	1e-1	-4.283e+00	0.0569	198.0	4.20%	1293.3	3.58%
AtHB32(ZFHD)/col200-AtHB32-DAP-Seq(GSE60143)/Homer	CGAATTAT	1e-1	-4.276e+00	0.0571	142.0	3.01%	899.1	2.49%
At1g25550(G2like)/colamp-At1g25550-DAP-Seq(GSE60143)/Homer	NAGATTCY	1e-1	-4.231e+00	0.0595	231.0	4.90%	1530.6	4.24%
TFE3(bHLH)/MEF-TFE3-ChIP-Seq(GSE75757)/Homer	GTCACGTGACYV	1e-1	-4.225e+00	0.0596	52.0	1.10%	288.9	0.80%
EBF1(EBF)/Near-E2A-ChIP-Seq(GSE21512)/Homer	GTCCCCWGGGGA	1e-1	-4.182e+00	0.0619	928.0	19.69%	6660.6	18.45%
AT1G49560(G2like)/colamp-AT1G49560-DAP-Seq(GSE60143)/Homer	GAWTCTNWDA	1e-1	-4.155e+00	0.0634	285.0	6.05%	1921.9	5.32%
LIN-15B(Zf)/cElegans-L3-LIN15B-ChIP-Seq(modEncode)/Homer	CARTGGAGCGCRYTTGCATT	1e-1	-4.153e+00	0.0634	5.0	0.11%	11.5	0.03%
GATA14(C2C2gata)/col-GATA14-DAP-Seq(GSE60143)/Homer	AYCAGATCTG	1e-1	-4.149e+00	0.0634	146.0	3.10%	931.9	2.58%
PBX2(Homeobox)/K562-PBX2-ChIP-Seq(Encode)/Homer	RTGATTKATRGN	1e-1	-4.135e+00	0.0639	95.0	2.02%	578.3	1.60%
Sox3(HMG)/NPC-Sox3-ChIP-Seq(GSE33059)/Homer	CCWTTGTY	1e-1	-4.133e+00	0.0639	394.0	8.36%	2713.3	7.52%
MYB51(MYB)/col-MYB51-DAP-Seq(GSE60143)/Homer	GGTAGGTG	1e-1	-4.110e+00	0.0650	231.0	4.90%	1535.9	4.26%
IRF8(IRF)/BMDM-IRF8-ChIP-Seq(GSE77884)/Homer	GRAASTGAAAST	1e-1	-4.036e+00	0.0697	92.0	1.95%	560.1	1.55%
EPR1(MYBrelated)/colamp-EPR1-DAP-Seq(GSE60143)/Homer	AAATATCT	1e-1	-4.003e+00	0.0715	34.0	0.72%	176.8	0.49%
LHY1(MYBrelated)/col-LHY1-DAP-Seq(GSE60143)/Homer	AAATATCT	1e-1	-4.003e+00	0.0715	34.0	0.72%	176.8	0.49%
HDG1(Homeobox)/col100-HDG1-DAP-Seq(GSE60143)/Homer	DDYAATTAATGH	1e-1	-3.993e+00	0.0719	44.0	0.93%	240.3	0.67%
MafA(bZIP)/Islet-MafA-ChIP-Seq(GSE30298)/Homer	TGCTGACTCA	1e-1	-3.970e+00	0.0733	282.0	5.98%	1909.0	5.29%
Pit1(Homeobox)/GCrat-Pit1-ChIP-Seq(GSE58009)/Homer	ATGMATATDC	1e-1	-3.947e+00	0.0748	82.0	1.74%	494.1	1.37%
KLF14(Zf)/HEK293-KLF14.GFP-ChIP-Seq(GSE58341)/Homer	RGKGGGCGKGGC	1e-1	-3.873e+00	0.0802	2237.0	47.47%	16596.8	45.99%
STAT6(Stat)/CD4-Stat6-ChIP-Seq(GSE22104)/Homer	ABTTCYYRRGAA	1e-1	-3.857e+00	0.0811	97.0	2.06%	599.4	1.66%
AT4G27900(C2C2COlike)/col-AT4G27900-DAP-Seq(GSE60143)/Homer	TCTCVACCGTTSATT	1e-1	-3.825e+00	0.0835	4.0	0.08%	8.3	0.02%
ZNF652/HepG2-ZNF652.Flag-ChIP-Seq(Encode)/Homer	TTAACCCTTTVNKKN	1e-1	-3.816e+00	0.0839	46.0	0.98%	256.1	0.71%
Stat3(Stat)/mES-Stat3-ChIP-Seq(GSE11431)/Homer	CTTCCGGGAA	1e-1	-3.812e+00	0.0839	243.0	5.16%	1634.2	4.53%
AT5G59990(C2C2COlike)/colamp-AT5G59990-DAP-Seq(GSE60143)/Homer	TCTCAACCGTTCATT	1e-1	-3.810e+00	0.0839	10.0	0.21%	36.4	0.10%
HuR(?)/HEK293-HuR-CLIP-Seq(GSE87887)/Homer	BTTTGGTTTG	1e-1	-3.809e+00	0.0839	686.0	14.56%	4886.8	13.54%
Knotted(Homeobox)/Corn-KN1-ChIP-Seq(GSE39161)/Homer	GAYGNGACRGGN	1e-1	-3.803e+00	0.0839	692.0	14.69%	4931.2	13.66%
MYB121(MYB)/col-MYB121-DAP-Seq(GSE60143)/Homer	YNTACCTAACWW	1e-1	-3.786e+00	0.0848	45.0	0.96%	250.5	0.69%
TGA2(bZIP)/colamp-TGA2-DAP-Seq(GSE60143)/Homer	ACGTCAYCHH	1e-1	-3.763e+00	0.0865	237.0	5.03%	1593.7	4.42%
FOXK2(Forkhead)/U2OS-FOXK2-ChIP-Seq(E-MTAB-2204)/Homer	SCHTGTTTACAT	1e-1	-3.760e+00	0.0865	105.0	2.23%	657.1	1.82%
LBD2(LOBAS2)/colamp-LBD2-DAP-Seq(GSE60143)/Homer	TCCGAWTTTTTCGGN	1e-1	-3.756e+00	0.0865	159.0	3.37%	1036.7	2.87%
E2FA(E2FDP)/colamp-E2FA-DAP-Seq(GSE60143)/Homer	WWTGGCGCCAWWWNN	1e-1	-3.743e+00	0.0872	445.0	9.44%	3109.4	8.62%
FoxL2(Forkhead)/Ovary-FoxL2-ChIP-Seq(GSE60858)/Homer	WWTRTAAACAVG	1e-1	-3.721e+00	0.0889	94.0	1.99%	582.8	1.61%
OBP4(C2C2dof)/col-OBP4-DAP-Seq(GSE60143)/Homer	WTTHACTTTTTB	1e-1	-3.719e+00	0.0889	227.0	4.82%	1523.1	4.22%
CAMTA5(CAMTA)/col-CAMTA5-DAP-Seq(GSE60143)/Homer	ACGCGTTTTANACRC	1e-1	-3.711e+00	0.0891	130.0	2.76%	833.3	2.31%
NLP7(RWPRK)/col-NLP7-DAP-Seq(GSE60143)/Homer	TGRCCYTTCR	1e-1	-3.679e+00	0.0917	776.0	16.47%	5566.3	15.42%
MYB40(MYB)/col-MYB40-DAP-Seq(GSE60143)/Homer	TGGTAGGTRARA	1e-1	-3.679e+00	0.0917	74.0	1.57%	446.5	1.24%
Bcl11a(Zf)/HSPC-BCL11A-ChIP-Seq(GSE104676)/Homer	TYTGACCASWRG	1e-1	-3.677e+00	0.0917	340.0	7.22%	2344.8	6.50%
Egr1(Zf)/K562-Egr1-ChIP-Seq(GSE32465)/Homer	TGCGTGGGYG	1e-1	-3.674e+00	0.0917	925.0	19.63%	6680.5	18.51%
At4g01280(MYBrelated)/colamp-At4g01280-DAP-Seq(GSE60143)/Homer	AAATATCT	1e-1	-3.668e+00	0.0917	50.0	1.06%	285.2	0.79%
AIL7(AP2EREBP)/colamp-AIL7-DAP-Seq(GSE60143)/Homer	KCACRAWTYYCGAGG	1e-1	-3.656e+00	0.0921	172.0	3.65%	1132.9	3.14%
AtIDD11(C2H2)/colamp-AtIDD11-DAP-Seq(GSE60143)/Homer	TTTGTCGTTT	1e-1	-3.645e+00	0.0929	54.0	1.15%	312.6	0.87%
STAT5(Stat)/mCD4+-Stat5-ChIP-Seq(GSE12346)/Homer	RTTTCTNAGAAA	1e-1	-3.643e+00	0.0929	79.0	1.68%	481.1	1.33%
IDD7(C2H2)/col-IDD7-DAP-Seq(GSE60143)/Homer	TTTGTCKTTTTN	1e-1	-3.636e+00	0.0931	49.0	1.04%	279.7	0.77%
SPDEF(ETS)/VCaP-SPDEF-ChIP-Seq(SRA014231)/Homer	ASWTCCTGBT	1e-1	-3.616e+00	0.0946	448.0	9.51%	3139.6	8.70%
MYB105(MYB)/colamp-MYB105-DAP-Seq(GSE60143)/Homer	RATWCCGTTA	1e-1	-3.600e+00	0.0957	87.0	1.85%	537.8	1.49%
ZKSCAN1(Zf)/HepG2-ZKSCAN1-ChIP-Seq(Encode)/Homer	GCACAYAGTAGGKCY	1e-1	-3.589e+00	0.0965	16.0	0.34%	71.6	0.20%
STOP1(C2H2)/colamp-STOP1-DAP-Seq(GSE60143)/Homer	DTATCTGGKGRAGGT	1e-1	-3.572e+00	0.0978	191.0	4.05%	1271.8	3.52%
HY5(bZIP)/colamp-HY5-DAP-Seq(GSE60143)/Homer	RRTSACGTSD	1e-1	-3.557e+00	0.0990	373.0	7.92%	2592.7	7.18%
ZNF143|STAF(Zf)/CUTLL-ZNF143-ChIP-Seq(GSE29600)/Homer	ATTTCCCAGVAKSCY	1e-1	-3.516e+00	0.1027	195.0	4.14%	1302.0	3.61%
ABI5(bZIP)/col-ABI5-DAP-Seq(GSE60143)/Homer	GCCACGTG	1e-1	-3.409e+00	0.1140	260.0	5.52%	1776.8	4.92%
ATHB18(Homeobox)/colamp-ATHB18-DAP-Seq(GSE60143)/Homer	YCAATSATTG	1e-1	-3.377e+00	0.1172	16.0	0.34%	73.3	0.20%
Zic2(Zf)/ESC-Zic2-ChIP-Seq(SRP197560)/Homer	CHCAGCRGGRGG	1e-1	-3.358e+00	0.1191	545.0	11.57%	3873.0	10.73%
BIM3(bHLH)/col-BIM3-DAP-Seq(GSE60143)/Homer	TWVTCACGTGAB	1e-1	-3.307e+00	0.1249	76.0	1.61%	469.3	1.30%
dof43(C2C2dof)/colamp-dof43-DAP-Seq(GSE60143)/Homer	NAAAAAGTDA	1e-1	-3.306e+00	0.1249	263.0	5.58%	1803.9	5.00%
MYB44(MYB)/colamp-MYB44-DAP-Seq(GSE60143)/Homer	CVGTTWWKTCNGTTA	1e-1	-3.299e+00	0.1251	14.0	0.30%	62.0	0.17%
At5g08330(TCP)/col-At5g08330-DAP-Seq(GSE60143)/Homer	GGRCCCAC	1e-1	-3.292e+00	0.1255	526.0	11.16%	3737.8	10.36%
CCA(Myb)/Arabidopsis-CCA.GFP-ChIP-Seq(GSE70533)/Homer	AGATATYTTT	1e-1	-3.287e+00	0.1257	72.0	1.53%	442.9	1.23%
SeqBias: G/A bias	RRRRRRRRRR	1e-1	-3.287e+00	0.1257	4711.0	99.98%	36052.1	99.89%
NUC(C2H2)/col-NUC-DAP-Seq(GSE60143)/Homer	HAVAAAACGACAAAA	1e-1	-3.283e+00	0.1257	15.0	0.32%	68.0	0.19%
Unknown1/Arabidopsis-Promoters/Homer	RGGGTAWWWTHGTAA	1e-1	-3.274e+00	0.1261	17.0	0.36%	80.5	0.22%
Maz(Zf)/HepG2-Maz-ChIP-Seq(GSE31477)/Homer	GGGGGGGG	1e-1	-3.269e+00	0.1264	1951.0	41.40%	14482.7	40.13%
MYB39(MYB)/col-MYB39-DAP-Seq(GSE60143)/Homer	WWAARKTAGGTGRAA	1e-1	-3.249e+00	0.1284	26.0	0.55%	136.1	0.38%
ZNF467(Zf)/HEK293-ZNF467.GFP-ChIP-Seq(GSE58341)/Homer	TGGGGAAGGGCM	1e-1	-3.247e+00	0.1284	866.0	18.38%	6277.0	17.39%
ASL18(LOBAS2)/colamp-ASL18-DAP-Seq(GSE60143)/Homer	CCGGAAAWTCMGGAR	1e-1	-3.189e+00	0.1354	1047.0	22.22%	7641.1	21.17%
MYB74(MYB)/colamp-MYB74-DAP-Seq(GSE60143)/Homer	YYYACCTACCWH	1e-1	-3.187e+00	0.1354	117.0	2.48%	759.3	2.10%
E-box/Arabidopsis-Promoters/Homer	GCCACGTG	1e-1	-3.184e+00	0.1354	299.0	6.35%	2072.5	5.74%
SCL(bHLH)/HPC7-Scl-ChIP-Seq(GSE13511)/Homer	AVCAGCTG	1e-1	-3.183e+00	0.1354	2075.0	44.04%	15438.2	42.77%
GATA12(C2C2gata)/col-GATA12-DAP-Seq(GSE60143)/Homer	YAGATCTRAW	1e-1	-3.166e+00	0.1368	132.0	2.80%	866.8	2.40%
AT1G76880(Trihelix)/col-AT1G76880-DAP-Seq(GSE60143)/Homer	ACGGTAAAAW	1e-1	-3.160e+00	0.1373	36.0	0.76%	202.9	0.56%
ANAC042(NAC)/col-ANAC042-DAP-Seq(GSE60143)/Homer	CGTNDHNDHNACGKY	1e-1	-3.156e+00	0.1374	841.0	17.85%	6097.4	16.89%
AT3G10113(MYBrelated)/col-AT3G10113-DAP-Seq(GSE60143)/Homer	WNAAATATCWWN	1e-1	-3.114e+00	0.1428	38.0	0.81%	216.3	0.60%
ATHB13(Homeobox)/col-ATHB13-DAP-Seq(GSE60143)/Homer	CAATAATT	1e-1	-3.103e+00	0.1438	85.0	1.80%	537.6	1.49%
Pknox1(Homeobox)/ES-Prep1-ChIP-Seq(GSE63282)/Homer	SCTGTCAVTCAV	1e-1	-3.074e+00	0.1477	81.0	1.72%	511.0	1.42%
LMI1(HB)/colamp-LMI1-DAP-Seq(GSE60143)/Homer	AATTATTG	1e-1	-3.072e+00	0.1477	55.0	1.17%	331.0	0.92%
DEAR5(AP2EREBP)/col-DEAR5-DAP-Seq(GSE60143)/Homer	NDWTGTCGGTGRWDN	1e-1	-3.067e+00	0.1477	93.0	1.97%	594.2	1.65%
JKD(C2H2)/col-JKD-DAP-Seq(GSE60143)/Homer	TTTTGTCGTTTT	1e-1	-3.056e+00	0.1490	24.0	0.51%	126.3	0.35%
AT1G12630(AP2EREBP)/colamp-AT1G12630-DAP-Seq(GSE60143)/Homer	TGTCGGCA	1e-1	-3.054e+00	0.1490	282.0	5.98%	1955.2	5.42%
At2g44940(AP2EREBP)/colamp-At2g44940-DAP-Seq(GSE60143)/Homer	NYACCGACAHNNNNN	1e-1	-3.035e+00	0.1511	86.0	1.83%	546.4	1.51%
MYB61(MYB)/colamp-MYB61-DAP-Seq(GSE60143)/Homer	HCYACCTACC	1e-1	-3.022e+00	0.1526	400.0	8.49%	2824.8	7.83%
MYB55(MYB)/colamp-MYB55-DAP-Seq(GSE60143)/Homer	YACCWAMC	1e-1	-3.010e+00	0.1540	229.0	4.86%	1571.9	4.36%
PAX5(Paired,Homeobox),condensed/GM12878-PAX5-ChIP-Seq(GSE32465)/Homer	GTCACGCTCSCTGM	1e-1	-3.004e+00	0.1544	66.0	1.40%	409.0	1.13%
SeqBias: GCW-triplet	GCWGCWGCWGCW	1e-1	-3.004e+00	0.1544	4712.0	100.00%	36068.8	99.94%
O2(bZIP)/Corn-O2-ChIP-Seq(GSE63991)/Homer	GCTGACGTGGCA	1e-1	-3.002e+00	0.1544	89.0	1.89%	568.6	1.58%
Stat3+il21(Stat)/CD4-Stat3-ChIP-Seq(GSE19198)/Homer	SVYTTCCNGGAARB	1e-1	-2.990e+00	0.1552	267.0	5.67%	1849.6	5.12%
Replumless(BLH)/Arabidopsis-RPL.GFP-ChIP-Seq(GSE78727)/Homer	HGTCWHATCA	1e-1	-2.984e+00	0.1557	235.0	4.99%	1616.6	4.48%
NTM1(NAC)/col-NTM1-DAP-Seq(GSE60143)/Homer	ACTTRTARAASAAGT	1e-1	-2.981e+00	0.1557	101.0	2.14%	653.3	1.81%
TF3A(C2H2)/col-TF3A-DAP-Seq(GSE60143)/Homer	NNDDGAGGAGGWNNN	1e-1	-2.981e+00	0.1557	786.0	16.68%	5701.9	15.80%
Sox9(HMG)/Limb-SOX9-ChIP-Seq(GSE73225)/Homer	AGGVNCCTTTGT	1e-1	-2.972e+00	0.1561	218.0	4.63%	1493.2	4.14%
MafK(bZIP)/C2C12-MafK-ChIP-Seq(GSE36030)/Homer	GCTGASTCAGCA	1e-1	-2.971e+00	0.1561	81.0	1.72%	513.6	1.42%
Hoxa13(Homeobox)/ChickenMSG-Hoxa13.Flag-ChIP-Seq(GSE86088)/Homer	CYHATAAAAN	1e-1	-2.970e+00	0.1561	353.0	7.49%	2481.3	6.87%
AMYB(HTH)/Testes-AMYB-ChIP-Seq(GSE44588)/Homer	TGGCAGTTGG	1e-1	-2.961e+00	0.1564	496.0	10.53%	3539.2	9.81%
Tcf3(HMG)/mES-Tcf3-ChIP-Seq(GSE11724)/Homer	ASWTCAAAGG	1e-1	-2.935e+00	0.1600	39.0	0.83%	226.5	0.63%
RKD2(RWPRK)/colamp-RKD2-DAP-Seq(GSE60143)/Homer	GACKTTTCRDCTTCC	1e-1	-2.926e+00	0.1610	213.0	4.52%	1459.8	4.04%
WRKY22(WRKY)/colamp-WRKY22-DAP-Seq(GSE60143)/Homer	WWAAAGTCAACK	1e-1	-2.919e+00	0.1617	69.0	1.46%	431.3	1.19%
MYB96(MYB)/colamp-MYB96-DAP-Seq(GSE60143)/Homer	WGGTRGTTGG	1e-1	-2.903e+00	0.1637	277.0	5.88%	1927.3	5.34%
Sox4(HMG)/proB-Sox4-ChIP-Seq(GSE50066)/Homer	YCTTTGTTCC	1e-1	-2.900e+00	0.1637	223.0	4.73%	1533.4	4.25%
Nkx6.1(Homeobox)/Islet-Nkx6.1-ChIP-Seq(GSE40975)/Homer	GKTAATGR	1e-1	-2.886e+00	0.1656	307.0	6.52%	2148.6	5.95%
Gata4(Zf)/Heart-Gata4-ChIP-Seq(GSE35151)/Homer	NBWGATAAGR	1e-1	-2.877e+00	0.1666	132.0	2.80%	877.4	2.43%
TGA9(bZIP)/colamp-TGA9-DAP-Seq(GSE60143)/Homer	VTGACGTC	1e-1	-2.840e+00	0.1724	284.0	6.03%	1982.2	5.49%
MYB41(MYB)/col-MYB41-DAP-Seq(GSE60143)/Homer	BYTYACCTAA	1e-1	-2.839e+00	0.1724	86.0	1.83%	552.8	1.53%
SPL9(SBP)/colamp-SPL9-DAP-Seq(GSE60143)/Homer	BTGTACTT	1e-1	-2.837e+00	0.1724	565.0	11.99%	4062.3	11.26%
At1g49010(MYBrelated)/col-At1g49010-DAP-Seq(GSE60143)/Homer	RGATAASNTT	1e-1	-2.822e+00	0.1739	253.0	5.37%	1756.2	4.87%
Cbf1(bHLH)/Yeast-Cbf1-ChIP-Seq(GSE29506)/Homer	TCACGTGAYH	1e-1	-2.818e+00	0.1741	142.0	3.01%	951.5	2.64%
HOXA2(Homeobox)/mES-Hoxa2-ChIP-Seq(Donaldson_et_al.)/Homer	GYCATCMATCAT	1e-1	-2.808e+00	0.1754	16.0	0.34%	79.8	0.22%
WRKY27(WRKY)/colamp-WRKY27-DAP-Seq(GSE60143)/Homer	NHGTTGACYTWD	1e-1	-2.797e+00	0.1768	98.0	2.08%	638.3	1.77%
TSO1(CPP)/col-TSO1-DAP-Seq(GSE60143)/Homer	RAATTTRAAW	1e-1	-2.786e+00	0.1782	14.0	0.30%	67.2	0.19%
JunD(bZIP)/K562-JunD-ChIP-Seq/Homer	ATGACGTCATCN	1e-1	-2.784e+00	0.1782	39.0	0.83%	229.3	0.64%
DLX2(Homeobox)/BasalGanglia-Dlx2-ChIP-seq(GSE124936)/Homer	NNNTAATTAS	1e-1	-2.782e+00	0.1782	173.0	3.67%	1176.5	3.26%
HDG7(HB)/col-HDG7-DAP-Seq(GSE60143)/Homer	WGCATTTAATGC	1e-1	-2.782e+00	0.1782	13.0	0.28%	61.6	0.17%
LEF1(HMG)/H1-LEF1-ChIP-Seq(GSE64758)/Homer	CCTTTGATST	1e-1	-2.773e+00	0.1786	100.0	2.12%	653.1	1.81%
PRDM9(Zf)/Testis-DMC1-ChIP-Seq(GSE35498)/Homer	ADGGYAGYAGCATCT	1e-1	-2.754e+00	0.1814	188.0	3.99%	1286.7	3.57%
HIF2a(bHLH)/785_O-HIF2a-ChIP-Seq(GSE34871)/Homer	GCACGTACCC	1e-1	-2.747e+00	0.1822	209.0	4.44%	1439.7	3.99%
SeqBias: C/A-bias	MMMMMMMMMM	1e-1	-2.735e+00	0.1839	4707.0	99.89%	36014.5	99.79%
AT5G45580(G2like)/colamp-AT5G45580-DAP-Seq(GSE60143)/Homer	ADRGAATCTH	1e-1	-2.731e+00	0.1841	294.0	6.24%	2062.7	5.72%
GBF6(bZIP)/colamp-GBF6-DAP-Seq(GSE60143)/Homer	WWTGMCACGTCABCW	1e-1	-2.725e+00	0.1847	92.0	1.95%	598.2	1.66%
MYB83(MYB)/colamp-MYB83-DAP-Seq(GSE60143)/Homer	CACCAACCWH	1e-1	-2.677e+00	0.1933	445.0	9.44%	3182.1	8.82%
Pho2(bHLH)/Yeast-Pho2-ChIP-Seq(GSE29506)/Homer	CCCACGTGCT	1e-1	-2.661e+00	0.1959	323.0	6.85%	2280.1	6.32%
NFY(CCAAT)/Promoter/Homer	RGCCAATSRG	1e-1	-2.659e+00	0.1959	261.0	5.54%	1824.5	5.06%
PU.1:IRF8(ETS:IRF)/pDC-Irf8-ChIP-Seq(GSE66899)/Homer	GGAAGTGAAAST	1e-1	-2.654e+00	0.1960	42.0	0.89%	252.9	0.70%
MYB107(MYB)/col-MYB107-DAP-Seq(GSE60143)/Homer	RGTWGGTRRR	1e-1	-2.643e+00	0.1976	453.0	9.61%	3244.9	8.99%
EBF2(EBF)/BrownAdipose-EBF2-ChIP-Seq(GSE97114)/Homer	NABTCCCWDGGGAVH	1e-1	-2.639e+00	0.1980	557.0	11.82%	4019.2	11.14%
ZNF189(Zf)/HEK293-ZNF189.GFP-ChIP-Seq(GSE58341)/Homer	TGGAACAGMA	1e-1	-2.636e+00	0.1981	355.0	7.53%	2518.7	6.98%
Gata2(Zf)/K562-GATA2-ChIP-Seq(GSE18829)/Homer	BBCTTATCTS	1e-1	-2.629e+00	0.1988	89.0	1.89%	580.2	1.61%
MGP(C2H2)/colamp-MGP-DAP-Seq(GSE60143)/Homer	TTTTGTCGTTTW	1e-1	-2.619e+00	0.2003	33.0	0.70%	192.3	0.53%
HOXD13(Homeobox)/Chicken-Hoxd13-ChIP-Seq(GSE38910)/Homer	NCYAATAAAA	1e-1	-2.616e+00	0.2003	111.0	2.36%	737.7	2.04%
AT1G20910(ARID)/col-AT1G20910-DAP-Seq(GSE60143)/Homer	THAATTRAWN	1e-1	-2.606e+00	0.2018	151.0	3.20%	1025.3	2.84%
CEJ1(AP2EREBP)/col-CEJ1-DAP-Seq(GSE60143)/Homer	WWTGTCGGTG	1e-1	-2.596e+00	0.2032	598.0	12.69%	4329.6	12.00%
PBX1(Homeobox)/MCF7-PBX1-ChIP-Seq(GSE28007)/Homer	GSCTGTCACTCA	1e-1	-2.593e+00	0.2034	26.0	0.55%	146.9	0.41%
MYB70(MYB)/col-MYB70-DAP-Seq(GSE60143)/Homer	WTAACNGTTA	1e-1	-2.579e+00	0.2056	178.0	3.78%	1222.5	3.39%
NAP(NAC)/col-NAP-DAP-Seq(GSE60143)/Homer	ARGTTACGTRTN	1e-1	-2.571e+00	0.2067	310.0	6.58%	2190.6	6.07%
TATA-Box(TBP)/Promoter/Homer	CCTTTTAWAGSC	1e-1	-2.556e+00	0.2092	240.0	5.09%	1676.6	4.65%
PGR(NR)/EndoStromal-PGR-ChIP-Seq(GSE69539)/Homer	AAGAACATWHTGTTC	1e-1	-2.553e+00	0.2093	34.0	0.72%	200.6	0.56%
ATY13(MYB)/col-ATY13-DAP-Seq(GSE60143)/Homer	YYYAACYRHH	1e-1	-2.550e+00	0.2095	1061.0	22.52%	7815.3	21.65%
DLX1(Homeobox)/BasalGanglia-Dlx1-ChIP-seq(GSE124936)/Homer	NSNNTAATTA	1e-1	-2.540e+00	0.2111	155.0	3.29%	1057.4	2.93%
GATA19(C2C2gata)/colamp-GATA19-DAP-Seq(GSE60143)/Homer	ATCSGATCVG	1e-1	-2.535e+00	0.2115	15.0	0.32%	76.3	0.21%
Rbpj1(?)/Panc1-Rbpj1-ChIP-Seq(GSE47459)/Homer	HTTTCCCASG	1e-1	-2.532e+00	0.2115	588.0	12.48%	4260.0	11.80%
PLT3(AP2EREBP)/col-PLT3-DAP-Seq(GSE60143)/Homer	GCACGNWTHYCGAGG	1e-1	-2.524e+00	0.2127	24.0	0.51%	134.9	0.37%
Sox17(HMG)/Endoderm-Sox17-ChIP-Seq(GSE61475)/Homer	CCATTGTTYB	1e-1	-2.517e+00	0.2138	142.0	3.01%	964.2	2.67%
AT4G26030(C2H2)/col-AT4G26030-DAP-Seq(GSE60143)/Homer	BYYACCWACY	1e-1	-2.509e+00	0.2148	210.0	4.46%	1459.7	4.04%
CES-1(Homeobox)/cElegans-L1-CES1-ChIP-Seq(modEncode)/Homer	AAATTSAATTTN	1e-1	-2.508e+00	0.2148	38.0	0.81%	228.9	0.63%
Rfx6(HTH)/Min6b1-Rfx6.HA-ChIP-Seq(GSE62844)/Homer	TGTTKCCTAGCAACM	1e-1	-2.493e+00	0.2170	547.0	11.61%	3957.8	10.97%
JGL(C2H2)/col-JGL-DAP-Seq(GSE60143)/Homer	ACYTTCAGTT	1e-1	-2.493e+00	0.2170	272.0	5.77%	1915.3	5.31%
Sox2(HMG)/mES-Sox2-ChIP-Seq(GSE11431)/Homer	BCCATTGTTC	1e-1	-2.479e+00	0.2189	208.0	4.41%	1446.2	4.01%
Tcf4(HMG)/Hct116-Tcf4-ChIP-Seq(SRA012054)/Homer	ASATCAAAGGVA	1e-1	-2.474e+00	0.2195	73.0	1.55%	472.1	1.31%
MYB10(MYB)/col-MYB10-DAP-Seq(GSE60143)/Homer	YCCACCTACCHH	1e-1	-2.457e+00	0.2228	97.0	2.06%	643.3	1.78%
bHLHE41(bHLH)/proB-Bhlhe41-ChIP-Seq(GSE93764)/Homer	KCACGTGMCN	1e-1	-2.434e+00	0.2274	790.0	16.77%	5785.8	16.03%
BBX31(Orphan)/col-BBX31-DAP-Seq(GSE60143)/Homer	NAAAAAGTDA	1e-1	-2.419e+00	0.2303	286.0	6.07%	2023.7	5.61%
Tgif2(Homeobox)/mES-Tgif2-ChIP-Seq(GSE55404)/Homer	TGTCANYT	1e-1	-2.406e+00	0.2326	875.0	18.57%	6428.3	17.81%
Pbx3(Homeobox)/GM12878-PBX3-ChIP-Seq(GSE32465)/Homer	SCTGTCAMTCAN	1e-1	-2.402e+00	0.2329	68.0	1.44%	439.6	1.22%
ATHB33(ZFHD)/col-ATHB33-DAP-Seq(GSE60143)/Homer	NGTRATTAAK	1e-1	-2.400e+00	0.2329	128.0	2.72%	868.4	2.41%
LHX9(Homeobox)/Hct116-LHX9.V5-ChIP-Seq(GSE116822)/Homer	NGCTAATTAG	1e-1	-2.400e+00	0.2329	181.0	3.84%	1253.7	3.47%
ATHB21(HB)/colamp-ATHB21-DAP-Seq(GSE60143)/Homer	YCAATWAT	1e-1	-2.391e+00	0.2336	42.0	0.89%	258.1	0.72%
Rap210(AP2EREBP)/col-Rap210-DAP-Seq(GSE60143)/Homer	TGTCGGCA	1e-1	-2.387e+00	0.2341	353.0	7.49%	2521.7	6.99%
Hoxa10(Homeobox)/ChickenMSG-Hoxa10.Flag-ChIP-Seq(GSE86088)/Homer	GGYAATGAAA	1e-1	-2.381e+00	0.2350	73.0	1.55%	475.1	1.32%
ATHB6(Homeobox)/col-ATHB6-DAP-Seq(GSE60143)/Homer	AATGATTG	1e-1	-2.370e+00	0.2370	107.0	2.27%	718.5	1.99%
ATHB23(ZFHD)/col-ATHB23-DAP-Seq(GSE60143)/Homer	HTAATTARNN	1e-1	-2.364e+00	0.2378	78.0	1.66%	511.7	1.42%
TATA-box/SacCer-Promoters/Homer	BBHWTATATA	1e-1	-2.360e+00	0.2381	40.0	0.85%	245.8	0.68%
AT1G77200(AP2EREBP)/colamp-AT1G77200-DAP-Seq(GSE60143)/Homer	ACCGACAHWD	1e-1	-2.355e+00	0.2386	428.0	9.08%	3081.2	8.54%
PRDM14(Zf)/H1-PRDM14-ChIP-Seq(GSE22767)/Homer	RGGTCTCTAACY	1e-1	-2.334e+00	0.2430	78.0	1.66%	512.5	1.42%
PRDM15(Zf)/ESC-Prdm15-ChIP-Seq(GSE73694)/Homer	YCCDNTCCAGGTTTT	1e-1	-2.315e+00	0.2471	458.0	9.72%	3308.5	9.17%
TCP7(TCP)/col-TCP7-DAP-Seq(GSE60143)/Homer	GTGGGSCCCACHHNN	1e-1	-2.309e+00	0.2480	506.0	10.74%	3667.1	10.16%
SPL1(SBP)/colamp-SPL1-DAP-Seq(GSE60143)/Homer	HYGTACDTWH	1e-1	-2.305e+00	0.2485	302.0	6.41%	2150.0	5.96%
Sox7(HMG)/ESC-Sox7-ChIP-Seq(GSE133899)/Homer	VVRRAACAATGG	1e0	-2.293e+00	0.2508	74.0	1.57%	485.0	1.34%
Tcf7(HMG)/GM12878-TCF7-ChIP-Seq(Encode)/Homer	CTTTGATGTGSB	1e0	-2.289e+00	0.2511	52.0	1.10%	330.4	0.92%
Znf263(Zf)/K562-Znf263-ChIP-Seq(GSE31477)/Homer	CVGTSCTCCC	1e0	-2.285e+00	0.2517	1361.0	28.88%	10120.3	28.04%
RAP21(AP2EREBP)/colamp-RAP21-DAP-Seq(GSE60143)/Homer	BCACCGACAHNN	1e0	-2.275e+00	0.2536	85.0	1.80%	564.8	1.56%
bHLH74(bHLH)/col-bHLH74-DAP-Seq(GSE60143)/Homer	DRATCACGTGAB	1e0	-2.268e+00	0.2547	190.0	4.03%	1326.0	3.67%
ZNF675(Zf)/HEK293-ZNF675.GFP-ChIP-Seq(GSE58341)/Homer	ARGAGGMCAAAATGW	1e0	-2.259e+00	0.2563	35.0	0.74%	213.1	0.59%
CBF1(AP2EREBP)/colamp-CBF1-DAP-Seq(GSE60143)/Homer	YRCCGACATN	1e0	-2.256e+00	0.2563	410.0	8.70%	2955.8	8.19%
SPL14(SBP)/col-SPL14-DAP-Seq(GSE60143)/Homer	NNWHTGTACGGAHNH	1e0	-2.254e+00	0.2564	54.0	1.15%	345.5	0.96%
TCP20(TCP)/col-TCP20-DAP-Seq(GSE60143)/Homer	GGDCCCAC	1e0	-2.240e+00	0.2593	362.0	7.68%	2599.9	7.20%
SEP3(MADS)/Arabidoposis-Flower-Sep3-ChIP-Seq/Homer	CCAAAAAGGG	1e0	-2.238e+00	0.2593	283.0	6.01%	2013.4	5.58%
NFkB-p50,p52(RHD)/Monocyte-p50-ChIP-Chip(Schreiber_et_al.)/Homer	GGGGGAATCCCC	1e0	-2.234e+00	0.2597	130.0	2.76%	890.5	2.47%
At1g69690(TCP)/colamp-At1g69690-DAP-Seq(GSE60143)/Homer	NHGTGGGGCCCACHW	1e0	-2.226e+00	0.2610	189.0	4.01%	1321.7	3.66%
AT2G33550(Trihelix)/colamp-AT2G33550-DAP-Seq(GSE60143)/Homer	TTTAAGGGCAYTTTT	1e0	-2.217e+00	0.2628	246.0	5.22%	1741.2	4.82%
At1g68670(G2like)/colamp-At1g68670-DAP-Seq(GSE60143)/Homer	WNWWHNRAAGATTCT	1e0	-2.184e+00	0.2709	44.0	0.93%	277.6	0.77%
AT3G42860(zfGRF)/col-AT3G42860-DAP-Seq(GSE60143)/Homer	CGTTGACTTN	1e0	-2.182e+00	0.2709	47.0	1.00%	298.2	0.83%
KLF1(Zf)/HUDEP2-KLF1-CutnRun(GSE136251)/Homer	VDGGGYGGGGCY	1e0	-2.181e+00	0.2709	1283.0	27.23%	9542.8	26.44%
DAG2(C2C2dof)/col-DAG2-DAP-Seq(GSE60143)/Homer	WWTTHACTTTTT	1e0	-2.170e+00	0.2729	222.0	4.71%	1567.9	4.34%
Gata1(Zf)/K562-GATA1-ChIP-Seq(GSE18829)/Homer	SAGATAAGRV	1e0	-2.154e+00	0.2767	82.0	1.74%	547.5	1.52%
DDF1(AP2EREBP)/col-DDF1-DAP-Seq(GSE60143)/Homer	GCCGACAT	1e0	-2.131e+00	0.2824	210.0	4.46%	1481.7	4.11%
RORgt(NR)/EL4-RORgt.Flag-ChIP-Seq(GSE56019)/Homer	AAYTAGGTCA	1e0	-2.128e+00	0.2824	28.0	0.59%	168.3	0.47%
RORgt(NR)/EL4-RORgt.Flag-ChIP-Seq(GSE56019)/Homer	AAYTAGGTCA	1e0	-2.128e+00	0.2824	28.0	0.59%	168.3	0.47%
Nur77(NR)/K562-NR4A1-ChIP-Seq(GSE31363)/Homer	TGACCTTTNCNT	1e0	-2.128e+00	0.2824	28.0	0.59%	168.7	0.47%
USF1(bHLH)/GM12878-Usf1-ChIP-Seq(GSE32465)/Homer	SGTCACGTGR	1e0	-2.122e+00	0.2824	263.0	5.58%	1873.5	5.19%
Foxa2(Forkhead)/Liver-Foxa2-ChIP-Seq(GSE25694)/Homer	CYTGTTTACWYW	1e0	-2.109e+00	0.2853	94.0	1.99%	635.7	1.76%
ZSCAN22(Zf)/HEK293-ZSCAN22.GFP-ChIP-Seq(GSE58341)/Homer	SMCAGTCWGAKGGAGGAGGC	1e0	-2.108e+00	0.2853	71.0	1.51%	470.8	1.30%
MYB99(MYB)/colamp-MYB99-DAP-Seq(GSE60143)/Homer	GGTAGGTG	1e0	-2.104e+00	0.2853	211.0	4.48%	1490.3	4.13%
LHY(Myb)/Seedling-LHY-ChIP-Seq(GSE52175)/Homer	ADAAATATCT	1e0	-2.091e+00	0.2883	80.0	1.70%	535.4	1.48%
bZIP44(bZIP)/colamp-bZIP44-DAP-Seq(GSE60143)/Homer	NDTGCCACGTCAGCH	1e0	-2.082e+00	0.2903	13.0	0.28%	69.5	0.19%
Gata6(Zf)/HUG1N-GATA6-ChIP-Seq(GSE51936)/Homer	YCTTATCTBN	1e0	-2.078e+00	0.2907	110.0	2.33%	752.9	2.09%
PSE(SNAPc)/K562-mStart-Seq/Homer	WAVTCACCMTAASYDAAAAG	1e0	-2.067e+00	0.2933	68.0	1.44%	450.4	1.25%
GBF5(bZIP)/colamp-GBF5-DAP-Seq(GSE60143)/Homer	WKNWSACGTGGCAWN	1e0	-2.053e+00	0.2969	117.0	2.48%	804.4	2.23%
ANAC045(NAC)/col-ANAC045-DAP-Seq(GSE60143)/Homer	DNCKTVNNNNNNAMG	1e0	-2.033e+00	0.3020	664.0	14.09%	4880.9	13.52%
ATHB20(Homeobox)/colamp-ATHB20-DAP-Seq(GSE60143)/Homer	CAATHATT	1e0	-2.026e+00	0.3035	29.0	0.62%	177.4	0.49%
Dlx3(Homeobox)/Kerainocytes-Dlx3-ChIP-Seq(GSE89884)/Homer	NDGTAATTAC	1e0	-2.019e+00	0.3051	63.0	1.34%	416.0	1.15%
Pdx1(Homeobox)/Islet-Pdx1-ChIP-Seq(SRA008281)/Homer	YCATYAATCA	1e0	-2.011e+00	0.3067	98.0	2.08%	668.3	1.85%
LOB(LOBAS2)/col-LOB-DAP-Seq(GSE60143)/Homer	CGCCGKAWWTTHCGS	1e0	-1.998e+00	0.3101	365.0	7.75%	2642.0	7.32%
BOS1(MYB)/col-BOS1-DAP-Seq(GSE60143)/Homer	NNRCCTAACT	1e0	-1.994e+00	0.3106	211.0	4.48%	1497.6	4.15%
bZIP68(bZIP)/col-bZIP68-DAP-Seq(GSE60143)/Homer	WGCCACGTGK	1e0	-1.979e+00	0.3145	171.0	3.63%	1204.0	3.34%
ATHB25(ZFHD)/colamp-ATHB25-DAP-Seq(GSE60143)/Homer	TAATTAVB	1e0	-1.971e+00	0.3164	95.0	2.02%	648.2	1.80%
CBF3(AP2EREBP)/colamp-CBF3-DAP-Seq(GSE60143)/Homer	YNRCCGACATNN	1e0	-1.971e+00	0.3164	266.0	5.65%	1906.3	5.28%
PIF7(bHLH)/col-PIF7-DAP-Seq(GSE60143)/Homer	CCACGTGGNH	1e0	-1.969e+00	0.3164	143.0	3.03%	998.2	2.77%
bZIP53(bZIP)/colamp-bZIP53-DAP-Seq(GSE60143)/Homer	NDNHSACGTGKMNNN	1e0	-1.969e+00	0.3164	146.0	3.10%	1020.7	2.83%
TGA6(bZIP)/colamp-TGA6-DAP-Seq(GSE60143)/Homer	TGACGTCABC	1e0	-1.960e+00	0.3169	195.0	4.14%	1381.0	3.83%
DEAR3(AP2EREBP)/colamp-DEAR3-DAP-Seq(GSE60143)/Homer	BCACCGACAWNNNNN	1e0	-1.944e+00	0.3213	151.0	3.20%	1058.8	2.93%
GT3a(Trihelix)/col-GT3a-DAP-Seq(GSE60143)/Homer	WNACACGTGTYWWAW	1e0	-1.922e+00	0.3269	35.0	0.74%	221.6	0.61%
Foxa3(Forkhead)/Liver-Foxa3-ChIP-Seq(GSE77670)/Homer	BSNTGTTTACWYWGN	1e0	-1.922e+00	0.3269	35.0	0.74%	221.8	0.61%
AP-2alpha(AP2)/Hela-AP2alpha-ChIP-Seq(GSE31477)/Homer	ATGCCCTGAGGC	1e0	-1.921e+00	0.3269	995.0	21.12%	7394.1	20.49%
MYB93(MYB)/colamp-MYB93-DAP-Seq(GSE60143)/Homer	GGTAGGTGRD	1e0	-1.884e+00	0.3381	312.0	6.62%	2255.8	6.25%
Tbox:Smad(T-box,MAD)/ESCd5-Smad2_3-ChIP-Seq(GSE29422)/Homer	AGGTGHCAGACA	1e0	-1.880e+00	0.3388	58.0	1.23%	385.9	1.07%
KLF5(Zf)/LoVo-KLF5-ChIP-Seq(GSE49402)/Homer	DGGGYGKGGC	1e0	-1.869e+00	0.3418	1634.0	34.68%	12258.3	33.96%
WRKY15(WRKY)/col-WRKY15-DAP-Seq(GSE60143)/Homer	VGTTGACTWW	1e0	-1.845e+00	0.3495	135.0	2.87%	946.5	2.62%
bZIP3(bZIP)/col-bZIP3-DAP-Seq(GSE60143)/Homer	DWKNHSACGTGGCAD	1e0	-1.839e+00	0.3506	183.0	3.88%	1300.3	3.60%
WUS1(Homeobox)/colamp-WUS1-DAP-Seq(GSE60143)/Homer	CAWTCATTCA	1e0	-1.825e+00	0.3551	52.0	1.10%	344.3	0.95%
ERE(NR),IR3/MCF7-ERa-ChIP-Seq(Unpublished)/Homer	VAGGTCACNSTGACC	1e0	-1.814e+00	0.3581	115.0	2.44%	801.2	2.22%
GRF9(GRF)/colamp-GRF9-DAP-Seq(GSE60143)/Homer	NWCTGACANNNNNNN	1e0	-1.811e+00	0.3584	241.0	5.11%	1732.7	4.80%
PLT1(AP2EREBP)/colamp-PLT1-DAP-Seq(GSE60143)/Homer	GCACGAWTYCCGAGG	1e0	-1.810e+00	0.3584	37.0	0.79%	238.2	0.66%
SPL13(SBP)/col-SPL13-DAP-Seq(GSE60143)/Homer	WAHTGTACGGAH	1e0	-1.807e+00	0.3584	29.0	0.62%	183.0	0.51%
THRb(NR)/Liver-NR1A2-ChIP-Seq(GSE52613)/Homer	TRAGGTCA	1e0	-1.807e+00	0.3584	1752.0	37.18%	13168.3	36.49%
WRKY30(WRKY)/colamp-WRKY30-DAP-Seq(GSE60143)/Homer	CGTTGACTTN	1e0	-1.784e+00	0.3650	56.0	1.19%	374.1	1.04%
WRKY3(WRKY)/col-WRKY3-DAP-Seq(GSE60143)/Homer	NCKTTGACYDDN	1e0	-1.783e+00	0.3650	79.0	1.68%	540.7	1.50%
At1g72010(TCP)/colamp-At1g72010-DAP-Seq(GSE60143)/Homer	GGDCCCAC	1e0	-1.757e+00	0.3732	456.0	9.68%	3345.4	9.27%
At1g22810(AP2EREBP)/colamp-At1g22810-DAP-Seq(GSE60143)/Homer	BCACCGACANNN	1e0	-1.756e+00	0.3732	243.0	5.16%	1751.5	4.85%
WRKY11(WRKY)/col-WRKY11-DAP-Seq(GSE60143)/Homer	SCGTTGACTTTN	1e0	-1.754e+00	0.3732	15.0	0.32%	87.7	0.24%
PCF/Arabidopsis-Promoters/Homer	NNWWWTGGGCYTDDN	1e0	-1.747e+00	0.3748	40.0	0.85%	261.7	0.73%
SPL5(SBP)/colamp-SPL5-DAP-Seq(GSE60143)/Homer	NNHGTACGGHNN	1e0	-1.745e+00	0.3748	128.0	2.72%	900.8	2.50%
AT2G31460(REMB3)/col-AT2G31460-DAP-Seq(GSE60143)/Homer	WNWARWDGAAATGAT	1e0	-1.738e+00	0.3765	37.0	0.79%	240.4	0.67%
WRKY75(WRKY)/col-WRKY75-DAP-Seq(GSE60143)/Homer	CGTTGACTWW	1e0	-1.733e+00	0.3773	129.0	2.74%	908.5	2.52%
TGA3(bZIP)/colamp-TGA3-DAP-Seq(GSE60143)/Homer	WTGATGACGTCATCW	1e0	-1.725e+00	0.3797	28.0	0.59%	177.2	0.49%
ABF2(bZIP)/col-ABF2-DAP-Seq(GSE60143)/Homer	KGMCACGTGDCMHHH	1e0	-1.716e+00	0.3822	106.0	2.25%	740.6	2.05%
MYB17(MYB)/colamp-MYB17-DAP-Seq(GSE60143)/Homer	GGTAGGTGRG	1e0	-1.706e+00	0.3852	191.0	4.05%	1369.0	3.79%
At5g58900(MYBrelated)/colamp-At5g58900-DAP-Seq(GSE60143)/Homer	WWWTYTTATCTWWWW	1e0	-1.704e+00	0.3854	101.0	2.14%	704.8	1.95%
OCT:OCT(POU,Homeobox)/NPC-OCT6-ChIP-Seq(GSE43916)/Homer	YATGCATATRCATRT	1e0	-1.702e+00	0.3854	6.0	0.13%	29.5	0.08%
ZML1(C2C2gata)/colamp-ZML1-DAP-Seq(GSE60143)/Homer	ATCWYRACCGTTSRW	1e0	-1.690e+00	0.3890	4.0	0.08%	17.2	0.05%
FOXM1(Forkhead)/MCF7-FOXM1-ChIP-Seq(GSE72977)/Homer	TRTTTACTTW	1e0	-1.685e+00	0.3904	113.0	2.40%	793.7	2.20%
GATA:SCL(Zf,bHLH)/Ter119-SCL-ChIP-Seq(GSE18720)/Homer	CRGCTGBNGNSNNSAGATAA	1e0	-1.684e+00	0.3904	28.0	0.59%	178.2	0.49%
NF1(CTF)/LNCAP-NF1-ChIP-Seq(Unpublished)/Homer	CYTGGCABNSTGCCAR	1e0	-1.680e+00	0.3906	250.0	5.31%	1809.0	5.01%
FoxD3(forkhead)/ZebrafishEmbryo-Foxd3.biotin-ChIP-seq(GSE106676)/Homer	TGTTTAYTTAGC	1e0	-1.677e+00	0.3908	109.0	2.31%	764.1	2.12%
VND6(NAC)/col-VND6-DAP-Seq(GSE60143)/Homer	DCTTNHTTTTYAMGY	1e0	-1.663e+00	0.3957	260.0	5.52%	1885.2	5.22%
At1g76110(ARID)/colamp-At1g76110-DAP-Seq(GSE60143)/Homer	ATTTAATG	1e0	-1.650e+00	0.3999	47.0	1.00%	314.2	0.87%
Six2(Homeobox)/NephronProgenitor-Six2-ChIP-Seq(GSE39837)/Homer	GWAAYHTGAKMC	1e0	-1.649e+00	0.3999	207.0	4.39%	1491.8	4.13%
ATHB5(HB)/colamp-ATHB5-DAP-Seq(GSE60143)/Homer	AATGATTG	1e0	-1.641e+00	0.4021	75.0	1.59%	517.2	1.43%
LIN-39(Homeobox)/cElegans.L3-LIN39-ChIP-Seq(modEncode)/Homer	ATGATTRATG	1e0	-1.631e+00	0.4052	102.0	2.16%	715.7	1.98%
MYB92(MYB)/colamp-MYB92-DAP-Seq(GSE60143)/Homer	GGTAGGTR	1e0	-1.621e+00	0.4084	325.0	6.90%	2375.4	6.58%
GRE(NR),IR3/A549-GR-ChIP-Seq(GSE32465)/Homer	NRGVACABNVTGTYCY	1e0	-1.620e+00	0.4084	41.0	0.87%	272.3	0.75%
Arnt:Ahr(bHLH)/MCF7-Arnt-ChIP-Seq(Lo_et_al.)/Homer	TBGCACGCAA	1e0	-1.616e+00	0.4086	360.0	7.64%	2638.6	7.31%
SND2(NAC)/colamp-SND2-DAP-Seq(GSE60143)/Homer	CTTVWNNNWBAAGNW	1e0	-1.609e+00	0.4106	121.0	2.57%	856.9	2.37%
bHLH28(bHLH)/col-bHLH28-DAP-Seq(GSE60143)/Homer	NHHTGTACGGAH	1e0	-1.605e+00	0.4116	83.0	1.76%	577.4	1.60%
ANAC094(NAC)/col-ANAC094-DAP-Seq(GSE60143)/Homer	DVCGTRNNNNNYACG	1e0	-1.597e+00	0.4142	366.0	7.77%	2685.1	7.44%
HLF(bZIP)/HSC-HLF.Flag-ChIP-Seq(GSE69817)/Homer	RTTATGYAAB	1e0	-1.583e+00	0.4191	89.0	1.89%	622.5	1.72%
Zac1(Zf)/Neuro2A-Plagl1-ChIP-Seq(GSE75942)/Homer	HAWGRGGCCM	1e0	-1.579e+00	0.4200	2140.0	45.42%	16173.5	44.81%
bHLH10(bHLH)/colamp-bHLH10-DAP-Seq(GSE60143)/Homer	YACCGACA	1e0	-1.576e+00	0.4203	139.0	2.95%	991.6	2.75%
HAT5(Homeobox)/colamp-HAT5-DAP-Seq(GSE60143)/Homer	DCAATWATTG	1e0	-1.575e+00	0.4203	11.0	0.23%	63.4	0.18%
Brn1(POU,Homeobox)/NPC-Brn1-ChIP-Seq(GSE35496)/Homer	TATGCWAATBAV	1e0	-1.567e+00	0.4225	28.0	0.59%	181.3	0.50%
Hoxb4(Homeobox)/ES-Hoxb4-ChIP-Seq(GSE34014)/Homer	TGATTRATGGCY	1e0	-1.559e+00	0.4251	24.0	0.51%	153.1	0.42%
SGR5(C2H2)/colamp-SGR5-DAP-Seq(GSE60143)/Homer	TTTGTCTTTTTT	1e0	-1.556e+00	0.4254	91.0	1.93%	638.3	1.77%
ATHB40(HB)/col-ATHB40-DAP-Seq(GSE60143)/Homer	HCAATWATTG	1e0	-1.552e+00	0.4260	58.0	1.23%	397.8	1.10%
Lhx1(Homeobox)/EmbryoCarcinoma-Lhx1-ChIP-Seq(GSE70957)/Homer	NNYTAATTAR	1e0	-1.549e+00	0.4267	112.0	2.38%	793.1	2.20%
ANAC070(NAC)/colamp-ANAC070-DAP-Seq(GSE60143)/Homer	CTTRHDNHNBAAGHW	1e0	-1.546e+00	0.4272	179.0	3.80%	1290.8	3.58%
GATA3(Zf),DR4/iTreg-Gata3-ChIP-Seq(GSE20898)/Homer	AGATGKDGAGATAAG	1e0	-1.545e+00	0.4272	7.0	0.15%	38.0	0.11%
HINFP(Zf)/K562-HINFP.eGFP-ChIP-Seq(Encode)/Homer	TWVGGTCCGC	1e0	-1.538e+00	0.4287	516.0	10.95%	3821.6	10.59%
GATA11(C2C2gata)/col-GATA11-DAP-Seq(GSE60143)/Homer	DDHYYAGATCTR	1e0	-1.535e+00	0.4291	76.0	1.61%	529.5	1.47%
CBF4(AP2EREBP)/colamp-CBF4-DAP-Seq(GSE60143)/Homer	NRCCGACDWNNNNNN	1e0	-1.519e+00	0.4353	395.0	8.38%	2911.7	8.07%
RVE1(MYBrelated)/col-RVE1-DAP-Seq(GSE60143)/Homer	AAATATCT	1e0	-1.515e+00	0.4360	44.0	0.93%	297.1	0.82%
Rfx1(HTH)/NPC-H3K4me1-ChIP-Seq(GSE16256)/Homer	KGTTGCCATGGCAA	1e0	-1.508e+00	0.4384	87.0	1.85%	611.4	1.69%
Hnf6b(Homeobox)/LNCaP-Hnf6b-ChIP-Seq(GSE106305)/Homer	TATTGAYY	1e0	-1.500e+00	0.4410	83.0	1.76%	583.0	1.62%
At2g45680(TCP)/colamp-At2g45680-DAP-Seq(GSE60143)/Homer	GTGGGNCCCACNDND	1e0	-1.500e+00	0.4410	54.0	1.15%	371.0	1.03%
MYB63(MYB)/col-MYB63-DAP-Seq(GSE60143)/Homer	BHYACCWACCHH	1e0	-1.495e+00	0.4414	117.0	2.48%	833.9	2.31%
STAT6(Stat)/Macrophage-Stat6-ChIP-Seq(GSE38377)/Homer	TTCCKNAGAA	1e0	-1.484e+00	0.4454	92.0	1.95%	649.3	1.80%
bZIP16(bZIP)/colamp-bZIP16-DAP-Seq(GSE60143)/Homer	TGCCACGTGD	1e0	-1.476e+00	0.4481	136.0	2.89%	975.2	2.70%
GT1(Trihelix)/col-GT1-DAP-Seq(GSE60143)/Homer	TTAACCATGGTTAAD	1e0	-1.470e+00	0.4498	1.0	0.02%	2.7	0.01%
Smad3(MAD)/NPC-Smad3-ChIP-Seq(GSE36673)/Homer	TWGTCTGV	1e0	-1.468e+00	0.4498	1097.0	23.28%	8237.0	22.82%
AT2G28920(ND)/col-AT2G28920-DAP-Seq(GSE60143)/Homer	WAGATATTTWTW	1e0	-1.468e+00	0.4498	18.0	0.38%	113.0	0.31%
bHLH18(bHLH)/col-bHLH18-DAP-Seq(GSE60143)/Homer	CACGTGTTYCACGTG	1e0	-1.462e+00	0.4511	10.0	0.21%	58.5	0.16%
FOXA1(Forkhead)/LNCAP-FOXA1-ChIP-Seq(GSE27824)/Homer	WAAGTAAACA	1e0	-1.461e+00	0.4511	129.0	2.74%	924.3	2.56%
WRKY24(WRKY)/colamp-WRKY24-DAP-Seq(GSE60143)/Homer	CGTTGACTWW	1e0	-1.454e+00	0.4527	116.0	2.46%	828.1	2.29%
LBD19(LOBAS2)/colamp-LBD19-DAP-Seq(GSE60143)/Homer	CCKGAAWTTCMGGAW	1e0	-1.448e+00	0.4547	706.0	14.98%	5270.5	14.60%
LBD18(LOBAS2)/colamp-LBD18-DAP-Seq(GSE60143)/Homer	CKGAWWTTCHGS	1e0	-1.443e+00	0.4561	816.0	17.32%	6105.8	16.92%
IRF2(IRF)/Erythroblas-IRF2-ChIP-Seq(GSE36985)/Homer	GAAASYGAAASY	1e0	-1.438e+00	0.4574	24.0	0.51%	157.0	0.43%
HIF-1a(bHLH)/MCF7-HIF1a-ChIP-Seq(GSE28352)/Homer	TACGTGCV	1e0	-1.436e+00	0.4577	155.0	3.29%	1119.7	3.10%
MYB98(MYB)/col-MYB98-DAP-Seq(GSE60143)/Homer	NWDCCGTTAC	1e0	-1.431e+00	0.4588	55.0	1.17%	380.6	1.05%
ERRg(NR)/Kidney-ESRRG-ChIP-Seq(GSE104905)/Homer	GTGACCTTGRVN	1e0	-1.429e+00	0.4590	328.0	6.96%	2416.7	6.70%
ATHB53(HB)/col-ATHB53-DAP-Seq(GSE60143)/Homer	CAATAATT	1e0	-1.429e+00	0.4590	35.0	0.74%	235.5	0.65%
DDF2(AP2EREBP)/col-DDF2-DAP-Seq(GSE60143)/Homer	GATGTCGRCR	1e0	-1.427e+00	0.4590	14.0	0.30%	86.0	0.24%
bZIP28(bZIP)/col-bZIP28-DAP-Seq(GSE60143)/Homer	TGCCACGTSABH	1e0	-1.420e+00	0.4604	130.0	2.76%	935.0	2.59%
MYB58(MYB)/colamp-MYB58-DAP-Seq(GSE60143)/Homer	YYYACCWACC	1e0	-1.417e+00	0.4608	193.0	4.10%	1404.1	3.89%
SPL15(SBP)/colamp-SPL15-DAP-Seq(GSE60143)/Homer	WDWMMGTACADW	1e0	-1.411e+00	0.4628	241.0	5.11%	1764.5	4.89%
WRKY21(WRKY)/colamp-WRKY21-DAP-Seq(GSE60143)/Homer	DCGTTGACTTTT	1e0	-1.388e+00	0.4727	11.0	0.23%	66.0	0.18%
n-Myc(bHLH)/mES-nMyc-ChIP-Seq(GSE11431)/Homer	VRCCACGTGG	1e0	-1.385e+00	0.4732	405.0	8.60%	3001.6	8.32%
MYB67(MYB)/col-MYB67-DAP-Seq(GSE60143)/Homer	YYYACCTAAC	1e0	-1.385e+00	0.4732	198.0	4.20%	1445.0	4.00%
WRKY18(WRKY)/col-WRKY18-DAP-Seq(GSE60143)/Homer	NNNTTGACYWNNNNN	1e0	-1.385e+00	0.4732	289.0	6.13%	2127.9	5.90%
EIN3(EIL)/col-EIN3-DAP-Seq(GSE60143)/Homer	ARATTCAATGWATYT	1e0	-1.381e+00	0.4732	7.0	0.15%	39.1	0.11%
ABF1(bZIP)/Arabidopsis-ABF1-ChIP-Seq(GSE80564)/Homer	CACGTGGC	1e0	-1.380e+00	0.4732	540.0	11.46%	4022.1	11.14%
ATHB7(Homeobox)/col-ATHB7-DAP-Seq(GSE60143)/Homer	AATGATTG	1e0	-1.375e+00	0.4738	63.0	1.34%	441.2	1.22%
SOC1(MADS)/Seedling-SOC1-ChIP-Seq(GSE45846)/Homer	TWCCAWWTWTGG	1e0	-1.372e+00	0.4742	47.0	1.00%	324.5	0.90%
At3g09600(MYBrelated)/colamp-At3g09600-DAP-Seq(GSE60143)/Homer	AAAATATCTT	1e0	-1.364e+00	0.4771	30.0	0.64%	201.2	0.56%
FRS9(ND)/col-FRS9-DAP-Seq(GSE60143)/Homer	RGAGAGAGAAAG	1e0	-1.359e+00	0.4787	130.0	2.76%	938.0	2.60%
BIM1(bHLH)/colamp-BIM1-DAP-Seq(GSE60143)/Homer	NNNNNNVTCACGTGM	1e0	-1.353e+00	0.4808	63.0	1.34%	442.2	1.23%
AS2(LOBAS2)/col-AS2-DAP-Seq(GSE60143)/Homer	CCGDAAWWHMCGSCG	1e0	-1.348e+00	0.4820	124.0	2.63%	894.1	2.48%
AT4G37180(G2like)/col-AT4G37180-DAP-Seq(GSE60143)/Homer	AGAATCTTNN	1e0	-1.347e+00	0.4820	210.0	4.46%	1537.9	4.26%
CDM1(C3H)/colamp-CDM1-DAP-Seq(GSE60143)/Homer	CCGAWAWTWTCGGAN	1e0	-1.346e+00	0.4820	47.0	1.00%	325.4	0.90%
NPAS(bHLH)/Liver-NPAS-ChIP-Seq(GSE39860)/Homer	NVCACGTG	1e0	-1.345e+00	0.4820	553.0	11.74%	4125.2	11.43%
MYB13(MYB)/col-MYB13-DAP-Seq(GSE60143)/Homer	HYCACCWACCHH	1e0	-1.324e+00	0.4904	200.0	4.24%	1464.8	4.06%
TAGL1(MADS)/Tomato-TAGL1-ChIP-Seq(GSE116581)/Homer	CCAAAAATRG	1e0	-1.318e+00	0.4924	195.0	4.14%	1427.0	3.95%
E-box/Drosophila-Promoters/Homer	AACAGCTGTTHN	1e0	-1.293e+00	0.5036	61.0	1.29%	430.8	1.19%
TGA10(bZIP)/colamp-TGA10-DAP-Seq(GSE60143)/Homer	ATGACGTC	1e0	-1.291e+00	0.5038	150.0	3.18%	1092.8	3.03%
Tlx?(NR)/NPC-H3K4me1-ChIP-Seq(GSE16256)/Homer	CTGGCAGSCTGCCA	1e0	-1.283e+00	0.5069	209.0	4.44%	1535.7	4.25%
AP-2gamma(AP2)/MCF7-TFAP2C-ChIP-Seq(GSE21234)/Homer	SCCTSAGGSCAW	1e0	-1.279e+00	0.5082	1242.0	26.36%	9374.9	25.98%
HOXA1(Homeobox)/mES-Hoxa1-ChIP-Seq(SRP084292)/Homer	TGATKGATGR	1e0	-1.276e+00	0.5086	31.0	0.66%	211.3	0.59%
WRKY46(WRKY)/colamp-WRKY46-DAP-Seq(GSE60143)/Homer	AAAGTCAACGSN	1e0	-1.274e+00	0.5088	12.0	0.25%	75.5	0.21%
Pax7(Paired,Homeobox),long/Myoblast-Pax7-ChIP-Seq(GSE25064)/Homer	TAATCHGATTAC	1e0	-1.271e+00	0.5095	2.0	0.04%	8.5	0.02%
At1g74840(MYBrelated)/col100-At1g74840-DAP-Seq(GSE60143)/Homer	YHTTATCCAWWT	1e0	-1.267e+00	0.5106	55.0	1.17%	387.4	1.07%
ATHB6(Homeobox)/Arabidopsis-HB6-ChIP-Seq(GSE80564)/Homer	CAATNATTBN	1e0	-1.254e+00	0.5162	64.0	1.36%	454.8	1.26%
bZIP48(bZIP)/colamp-bZIP48-DAP-Seq(GSE60143)/Homer	DDWWKVTSACGTGGC	1e0	-1.250e+00	0.5173	125.0	2.65%	908.1	2.52%
ZNF669(Zf)/HEK293-ZNF669.GFP-ChIP-Seq(GSE58341)/Homer	GARTGGTCATCGCCC	1e0	-1.250e+00	0.5173	66.0	1.40%	469.6	1.30%
AREB3(bZIP)/col-AREB3-DAP-Seq(GSE60143)/Homer	NKGMCACGTGDCMNN	1e0	-1.246e+00	0.5176	139.0	2.95%	1013.4	2.81%
FHY3(FAR1)/Arabidopsis-FHY3-ChIP-Seq(GSE30711)/Homer	HHCACGCGCBTN	1e0	-1.246e+00	0.5176	349.0	7.41%	2594.7	7.19%
Npas4(bHLH)/Neuron-Npas4-ChIP-Seq(GSE127793)/Homer	NHRTCACGACDN	1e0	-1.245e+00	0.5176	488.0	10.36%	3646.9	10.10%
AGL63(MADS)/col-AGL63-DAP-Seq(GSE60143)/Homer	TTCCAAWWWTGG	1e0	-1.237e+00	0.5193	95.0	2.02%	685.2	1.90%
WRKY45(WRKY)/col-WRKY45-DAP-Seq(GSE60143)/Homer	HNNNKTTGACTWWNH	1e0	-1.229e+00	0.5227	29.0	0.62%	198.7	0.55%
ETS:E-box(ETS,bHLH)/HPC7-Scl-ChIP-Seq(GSE22178)/Homer	AGGAARCAGCTG	1e0	-1.222e+00	0.5255	35.0	0.74%	242.4	0.67%
CLOCK(bHLH)/Liver-Clock-ChIP-Seq(GSE39860)/Homer	GHCACGTG	1e0	-1.209e+00	0.5317	271.0	5.75%	2009.3	5.57%
CArG(MADS)/PUER-Srf-ChIP-Seq(Sullivan_et_al.)/Homer	CCATATATGGNM	1e0	-1.206e+00	0.5323	53.0	1.12%	375.6	1.04%
BPC6(BBRBPC)/col-BPC6-DAP-Seq(GSE60143)/Homer	YTYTCTCTCTCTCTA	1e0	-1.197e+00	0.5358	16.0	0.34%	105.5	0.29%
At3g45610(C2C2dof)/col-At3g45610-DAP-Seq(GSE60143)/Homer	TWACTTTTTS	1e0	-1.187e+00	0.5406	285.0	6.05%	2117.9	5.87%
AtGRF6(GRF)/col-AtGRF6-DAP-Seq(GSE60143)/Homer	NTGTCAGADNNNNNN	1e0	-1.181e+00	0.5425	392.0	8.32%	2927.4	8.11%
TGA1(bZIP)/colamp-TGA1-DAP-Seq(GSE60143)/Homer	TGACGTCAKC	1e0	-1.173e+00	0.5462	118.0	2.50%	861.7	2.39%
DREB26(AP2EREBP)/col-DREB26-DAP-Seq(GSE60143)/Homer	CCACCGACAH	1e0	-1.148e+00	0.5591	188.0	3.99%	1389.7	3.85%
DREF/Drosophila-Promoters/Homer	AVYTATCGATAD	1e0	-1.127e+00	0.5700	1.0	0.02%	3.6	0.01%
ZNF382(Zf)/HEK293-ZNF382.GFP-ChIP-Seq(GSE58341)/Homer	GNCTGTASTRNTGBCTCHTT	1e0	-1.126e+00	0.5700	4.0	0.08%	22.5	0.06%
WRKY65(WRKY)/colamp-WRKY65-DAP-Seq(GSE60143)/Homer	AWWWAGTCAACG	1e0	-1.122e+00	0.5707	46.0	0.98%	327.9	0.91%
WRKY42(WRKY)/colamp-WRKY42-DAP-Seq(GSE60143)/Homer	NAAAGTCAACGN	1e0	-1.118e+00	0.5718	62.0	1.32%	446.8	1.24%
Hnf1(Homeobox)/Liver-Foxa2-Chip-Seq(GSE25694)/Homer	GGTTAAWCATTAA	1e0	-1.114e+00	0.5734	10.0	0.21%	64.4	0.18%
ATAF1(NAC)/col-ATAF1-DAP-Seq(GSE60143)/Homer	YACGTMAY	1e0	-1.108e+00	0.5758	1289.0	27.36%	9768.0	27.06%
RORg(NR)/Liver-Rorc-ChIP-Seq(GSE101115)/Homer	WAABTAGGTCAV	1e0	-1.107e+00	0.5758	19.0	0.40%	129.4	0.36%
CBF2(AP2EREBP)/colamp-CBF2-DAP-Seq(GSE60143)/Homer	YBRCCGACATNNNNN	1e0	-1.106e+00	0.5758	241.0	5.11%	1794.0	4.97%
At4g32800(AP2EREBP)/colamp-At4g32800-DAP-Seq(GSE60143)/Homer	DYCACCGACAHWWWH	1e0	-1.094e+00	0.5810	38.0	0.81%	269.2	0.75%
Atf2(bZIP)/3T3L1-Atf2-ChIP-Seq(GSE56872)/Homer	NRRTGACGTCAT	1e0	-1.089e+00	0.5830	114.0	2.42%	837.1	2.32%
ANAC062(NAC)/colamp-ANAC062-DAP-Seq(GSE60143)/Homer	TACTTANTNWNYAAG	1e0	-1.086e+00	0.5837	56.0	1.19%	403.7	1.12%
At2g03500(G2like)/col-At2g03500-DAP-Seq(GSE60143)/Homer	WWAGAATATTCT	1e0	-1.082e+00	0.5847	20.0	0.42%	137.8	0.38%
CREB5(bZIP)/LNCaP-CREB5.V5-ChIP-Seq(GSE137775)/Homer	VVATGACGTCAT	1e0	-1.073e+00	0.5893	80.0	1.70%	583.3	1.62%
p53(p53)/mES-cMyc-ChIP-Seq(GSE11431)/Homer	ACATGCCCGGGCAT	1e0	-1.072e+00	0.5893	11.0	0.23%	72.2	0.20%
RUNX1(Runt)/Jurkat-RUNX1-ChIP-Seq(GSE29180)/Homer	AAACCACARM	1e0	-1.067e+00	0.5908	253.0	5.37%	1888.3	5.23%
At2g01060(G2like)/colamp-At2g01060-DAP-Seq(GSE60143)/Homer	AGATKCBNWW	1e0	-1.062e+00	0.5923	568.0	12.05%	4280.7	11.86%
HAP3(CCAATHAP3)/col-HAP3-DAP-Seq(GSE60143)/Homer	TGATGGAW	1e0	-1.059e+00	0.5933	68.0	1.44%	494.6	1.37%
GRE(NR),IR3/RAW264.7-GRE-ChIP-Seq(Unpublished)/Homer	VAGRACAKWCTGTYC	1e0	-1.059e+00	0.5933	53.0	1.12%	382.4	1.06%
WRKY25(WRKY)/colamp-WRKY25-DAP-Seq(GSE60143)/Homer	NNNNHRGTCAAMNNN	1e0	-1.053e+00	0.5951	141.0	2.99%	1043.9	2.89%
Mef2d(MADS)/Retina-Mef2d-ChIP-Seq(GSE61391)/Homer	GCTATTTTTAGC	1e0	-1.049e+00	0.5962	31.0	0.66%	219.0	0.61%
Fox:Ebox(Forkhead,bHLH)/Panc1-Foxa2-ChIP-Seq(GSE47459)/Homer	NNNVCTGWGYAAACASN	1e0	-1.045e+00	0.5977	160.0	3.40%	1187.2	3.29%
WRKY31(WRKY)/colamp-WRKY31-DAP-Seq(GSE60143)/Homer	NCGTTGACTWWK	1e0	-1.041e+00	0.5988	90.0	1.91%	660.3	1.83%
c-Myc(bHLH)/LNCAP-cMyc-ChIP-Seq(Unpublished)/Homer	VCCACGTG	1e0	-1.039e+00	0.5992	386.0	8.19%	2900.9	8.04%
AT5G60130(ABI3VP1)/col-AT5G60130-DAP-Seq(GSE60143)/Homer	WTTYTAAGVAAA	1e0	-1.037e+00	0.5997	214.0	4.54%	1596.5	4.42%
EGL-5(Homeobox)/cElegans-L3-EGL5-ChIP-Seq(modEncode)/Homer	ATTTAATGGG	1e0	-1.032e+00	0.6017	183.0	3.88%	1362.8	3.78%
bHLH80(bHLH)/col-bHLH80-DAP-Seq(GSE60143)/Homer	NNNNDCAASTTGHNN	1e0	-1.028e+00	0.6027	230.0	4.88%	1719.0	4.76%
AT3G16280(AP2EREBP)/colamp-AT3G16280-DAP-Seq(GSE60143)/Homer	HCACCGACAHHDHHN	1e0	-1.022e+00	0.6051	160.0	3.40%	1189.3	3.30%
WRKY28(WRKY)/col-WRKY28-DAP-Seq(GSE60143)/Homer	BGTTGACTWH	1e0	-1.008e+00	0.6130	163.0	3.46%	1213.3	3.36%
HSFC1(HSF)/col-HSFC1-DAP-Seq(GSE60143)/Homer	HTTCTAGAADCTTCT	1e0	-9.996e-01	0.6170	38.0	0.81%	273.5	0.76%
ZNF768(Zf)/Rajj-ZNF768-ChIP-Seq(GSE111879)/Homer	RHHCAGAGAGGB	1e0	-9.959e-01	0.6183	21.0	0.45%	147.3	0.41%
PIF5ox(bHLH)/Arabidopsis-PIF5ox-ChIP-Seq(GSE35062)/Homer	BCACGTGVDN	1e0	-9.954e-01	0.6183	381.0	8.09%	2868.3	7.95%
WRKY6(WRKY)/colamp-WRKY6-DAP-Seq(GSE60143)/Homer	NCGTTGACTWWD	1e0	-9.950e-01	0.6183	114.0	2.42%	844.3	2.34%
Nr5a2(NR)/mES-Nr5a2-ChIP-Seq(GSE19019)/Homer	BTCAAGGTCA	1e0	-9.836e-01	0.6228	201.0	4.27%	1503.7	4.17%
Dorsal(RHD)/Embryo-dl-ChIP-Seq(GSE65441)/Homer	GGGAAAAMCCCG	1e0	-9.768e-01	0.6261	93.0	1.97%	687.5	1.90%
AT2G20400(G2like)/colamp-AT2G20400-DAP-Seq(GSE60143)/Homer	DNVGAATATTCBNHN	1e0	-9.694e-01	0.6297	10.0	0.21%	67.6	0.19%
FOXA1(Forkhead)/MCF7-FOXA1-ChIP-Seq(GSE26831)/Homer	WAAGTAAACA	1e0	-9.652e-01	0.6313	97.0	2.06%	718.5	1.99%
ZNF692(Zf)/HEK293-ZNF692.GFP-ChIP-Seq(GSE58341)/Homer	GTGGGCCCCA	1e0	-9.635e-01	0.6313	168.0	3.57%	1255.5	3.48%
NST1(NAC)/colamp-NST1-DAP-Seq(GSE60143)/Homer	WRCTTRWWNWWYAAG	1e0	-9.611e-01	0.6318	120.0	2.55%	892.6	2.47%
SPL3(SBP)/colamp-SPL3-DAP-Seq(GSE60143)/Homer	WDTTGTACGGAH	1e0	-9.529e-01	0.6360	12.0	0.25%	82.7	0.23%
Zfp809(Zf)/ES-Zfp809-ChIP-Seq(GSE70799)/Homer	GGGGCTYGKCTGGGA	1e0	-9.528e-01	0.6360	290.0	6.15%	2182.4	6.05%
ATY19(MYB)/col-ATY19-DAP-Seq(GSE60143)/Homer	YYCACCWACCAT	1e0	-9.526e-01	0.6360	180.0	3.82%	1347.6	3.73%
TGA5(bZIP)/col-TGA5-DAP-Seq(GSE60143)/Homer	NNGATGACGTCATCN	1e0	-9.482e-01	0.6360	31.0	0.66%	223.5	0.62%
At1g78700(BZR)/col-At1g78700-DAP-Seq(GSE60143)/Homer	NNNNCACGTGNNNNN	1e0	-9.477e-01	0.6360	148.0	3.14%	1105.0	3.06%
TATA-box/Drosophila-Promoters/Homer	CTATAAAAGCSV	1e0	-9.434e-01	0.6368	8.0	0.17%	53.1	0.15%
ANAC057(NAC)/colamp-ANAC057-DAP-Seq(GSE60143)/Homer	DVCKTGNNNNNCAMG	1e0	-9.352e-01	0.6410	165.0	3.50%	1235.2	3.42%
Tcf12(bHLH)/GM12878-Tcf12-ChIP-Seq(GSE32465)/Homer	VCAGCTGYTG	1e0	-9.350e-01	0.6410	603.0	12.80%	4568.1	12.66%
DLX5(Homeobox)/BasalGanglia-Dlx5-ChIP-seq(GSE124936)/Homer	SSTAATTA	1e0	-9.291e-01	0.6428	74.0	1.57%	547.1	1.52%
SMB(NAC)/colamp-SMB-DAP-Seq(GSE60143)/Homer	CTTVNNNNDBAAGHW	1e0	-9.250e-01	0.6445	165.0	3.50%	1236.7	3.43%
IBL1(bHLH)/Seedling-IBL1-ChIP-Seq(GSE51120)/Homer	CACGTGCC	1e0	-9.233e-01	0.6445	1463.0	31.05%	11139.6	30.86%
VND3(NAC)/colamp-VND3-DAP-Seq(GSE60143)/Homer	TRCTTGWDNHWCAAG	1e0	-9.146e-01	0.6491	108.0	2.29%	805.6	2.23%
NFkB-p65(RHD)/GM12787-p65-ChIP-Seq(GSE19485)/Homer	WGGGGATTTCCC	1e0	-9.116e-01	0.6500	230.0	4.88%	1731.4	4.80%
bHLHE40(bHLH)/HepG2-BHLHE40-ChIP-Seq(GSE31477)/Homer	KCACGTGMCN	1e0	-9.108e-01	0.6500	188.0	3.99%	1412.7	3.91%
REM16(ABI3VP1)/col-REM16-DAP-Seq(GSE60143)/Homer	DTTTTTSCCGSMAAA	1e0	-8.994e-01	0.6559	1.0	0.02%	4.3	0.01%
RAR:RXR(NR),DR0/ES-RAR-ChIP-Seq(GSE56893)/Homer	AGGTCAAGGTCA	1e0	-8.848e-01	0.6644	45.0	0.96%	331.5	0.92%
MYB94(MYB)/col-MYB94-DAP-Seq(GSE60143)/Homer	WGGTRGTTGGKA	1e0	-8.821e-01	0.6652	141.0	2.99%	1058.5	2.93%
HNF1b(Homeobox)/PDAC-HNF1B-ChIP-Seq(GSE64557)/Homer	GTTAATNATTAA	1e0	-8.781e-01	0.6668	7.0	0.15%	47.0	0.13%
ZBTB12(Zf)/HEK293-ZBTB12.GFP-ChIP-Seq(GSE58341)/Homer	NGNTCTAGAACCNGV	1e0	-8.693e-01	0.6716	144.0	3.06%	1082.3	3.00%
ZNF7(Zf)/HepG2-ZNF7.Flag-ChIP-Seq(Encode)/Homer	CTGCCWVCTTTTRTA	1e0	-8.686e-01	0.6716	93.0	1.97%	695.2	1.93%
GATA1(C2C2gata)/colamp-GATA1-DAP-Seq(GSE60143)/Homer	DDWWYYAGATCTRRW	1e0	-8.653e-01	0.6721	54.0	1.15%	400.6	1.11%
SND3(NAC)/col-SND3-DAP-Seq(GSE60143)/Homer	CTTNHNNNDNAAGNH	1e0	-8.619e-01	0.6734	121.0	2.57%	908.3	2.52%
KLF3(Zf)/MEF-Klf3-ChIP-Seq(GSE44748)/Homer	NRGCCCCRCCCHBNN	1e0	-8.578e-01	0.6751	697.0	14.79%	5300.8	14.69%
p73(p53)/Trachea-p73-ChIP-Seq(PRJNA310161)/Homer	NRRRCAWGTCCDGRCATGYY	1e0	-8.549e-01	0.6760	13.0	0.28%	92.2	0.26%
AT5G56840(MYBrelated)/colamp-AT5G56840-DAP-Seq(GSE60143)/Homer	TGGATAAGGT	1e0	-8.548e-01	0.6760	145.0	3.08%	1091.3	3.02%
HRE(HSF)/Striatum-HSF1-ChIP-Seq(GSE38000)/Homer	TTCTAGAABNTTCTA	1e0	-8.539e-01	0.6760	42.0	0.89%	310.8	0.86%
CUX1(Homeobox)/K562-CUX1-ChIP-Seq(GSE92882)/Homer	TATCGATNAN	1e0	-8.319e-01	0.6884	54.0	1.15%	402.9	1.12%
Unknown1(NR/Ini-like)/Drosophila-Promoters/Homer	MYGGTCACACTG	1e0	-8.251e-01	0.6921	67.0	1.42%	501.2	1.39%
At4g16750(AP2EREBP)/col-At4g16750-DAP-Seq(GSE60143)/Homer	HACCGACAHA	1e0	-8.239e-01	0.6921	374.0	7.94%	2841.0	7.87%
WRKY8(WRKY)/colamp-WRKY8-DAP-Seq(GSE60143)/Homer	CGTTGACTTT	1e0	-8.211e-01	0.6926	11.0	0.23%	78.1	0.22%
bHLH34(bHLH)/colamp-bHLH34-DAP-Seq(GSE60143)/Homer	HGWGRHWGACACGTG	1e0	-8.210e-01	0.6926	133.0	2.82%	1003.8	2.78%
PAX6(Paired,Homeobox)/Forebrain-Pax6-ChIP-Seq(GSE66961)/Homer	NGTGTTCAVTSAAGCGKAAA	1e0	-8.118e-01	0.6969	22.0	0.47%	161.7	0.45%
WRKY55(WRKY)/col-WRKY55-DAP-Seq(GSE60143)/Homer	NCGTTGACTT	1e0	-8.105e-01	0.6969	167.0	3.54%	1263.7	3.50%
TINY(AP2EREBP)/col-TINY-DAP-Seq(GSE60143)/Homer	NNCACCGACA	1e0	-8.085e-01	0.6970	118.0	2.50%	890.2	2.47%
Lhx2(Homeobox)/HFSC-Lhx2-ChIP-Seq(GSE48068)/Homer	TAATTAGN	1e0	-8.041e-01	0.6990	101.0	2.14%	761.4	2.11%
Oct4(POU,Homeobox)/mES-Oct4-ChIP-Seq(GSE11431)/Homer	ATTTGCATAW	1e0	-7.982e-01	0.7021	42.0	0.89%	313.4	0.87%
RORa(NR)/Liver-Rora-ChIP-Seq(GSE101115)/Homer	AAWCTAGGTCARDNN	1e0	-7.931e-01	0.7046	26.0	0.55%	192.4	0.53%
Zic(Zf)/Cerebellum-ZIC1.2-ChIP-Seq(GSE60731)/Homer	CCTGCTGAGH	1e0	-7.880e-01	0.7071	521.0	11.06%	3969.7	11.00%
Barx1(Homeobox)/Stomach-Barx1.3xFlag-ChIP-Seq(GSE69483)/Homer	AAACMATTAN	1e0	-7.841e-01	0.7087	39.0	0.83%	291.6	0.81%
At5g05790(MYBrelated)/col-At5g05790-DAP-Seq(GSE60143)/Homer	AYCTTATC	1e0	-7.751e-01	0.7141	105.0	2.23%	794.2	2.20%
RUNX(Runt)/HPC7-Runx1-ChIP-Seq(GSE22178)/Homer	SAAACCACAG	1e0	-7.727e-01	0.7147	192.0	4.07%	1458.9	4.04%
Unknown2/Arabidopsis-Promoters/Homer	AAACGACGTCGTTTT	1e0	-7.673e-01	0.7175	2.0	0.04%	12.2	0.03%
At1g19000(MYBrelated)/colamp-At1g19000-DAP-Seq(GSE60143)/Homer	WWTGGATAADDT	1e0	-7.563e-01	0.7243	56.0	1.19%	422.6	1.17%
At5g47390(MYBrelated)/col-At5g47390-DAP-Seq(GSE60143)/Homer	CTTATCCA	1e0	-7.541e-01	0.7248	154.0	3.27%	1170.4	3.24%
AT3G60490(AP2EREBP)/colamp-AT3G60490-DAP-Seq(GSE60143)/Homer	NNRCCGACANNNNNN	1e0	-7.497e-01	0.7268	136.0	2.89%	1033.1	2.86%
ANAC075(NAC)/col-ANAC075-DAP-Seq(GSE60143)/Homer	CTTSWWNWWSAAGYT	1e0	-7.440e-01	0.7298	69.0	1.46%	522.0	1.45%
MYB57(MYB)/col-MYB57-DAP-Seq(GSE60143)/Homer	TTACCTAACT	1e0	-7.398e-01	0.7318	59.0	1.25%	446.3	1.24%
AT5G61620(MYBrelated)/colamp-AT5G61620-DAP-Seq(GSE60143)/Homer	CTTATCCA	1e0	-7.324e-01	0.7361	189.0	4.01%	1440.6	3.99%
ANAC103(NAC)/col-ANAC103-DAP-Seq(GSE60143)/Homer	AACTTGNWNWNCAAG	1e0	-7.260e-01	0.7397	70.0	1.49%	531.5	1.47%
PRDM10(Zf)/HEK293-PRDM10.eGFP-ChIP-Seq(Encode)/Homer	TGGTACATTCCA	1e0	-7.179e-01	0.7446	220.0	4.67%	1679.2	4.65%
MafB(bZIP)/BMM-Mafb-ChIP-Seq(GSE75722)/Homer	WNTGCTGASTCAGCANWTTY	1e0	-7.174e-01	0.7446	86.0	1.83%	654.1	1.81%
WRKY33(WRKY)/col-WRKY33-DAP-Seq(GSE60143)/Homer	CGTTGACYAW	1e0	-7.127e-01	0.7462	110.0	2.33%	838.0	2.32%
ZNF341(Zf)/EBV-ZNF341-ChIP-Seq(GSE113194)/Homer	GGAACAGCCG	1e0	-7.120e-01	0.7462	390.0	8.28%	2981.3	8.26%
ANAC071(NAC)/col-ANAC071-DAP-Seq(GSE60143)/Homer	DNCKTNDNNNHNAAG	1e0	-7.089e-01	0.7468	160.0	3.40%	1221.5	3.38%
WRKY20(WRKY)/col-WRKY20-DAP-Seq(GSE60143)/Homer	CKTTGACYWD	1e0	-7.088e-01	0.7468	91.0	1.93%	694.0	1.92%
At3g11280(MYBrelated)/col-At3g11280-DAP-Seq(GSE60143)/Homer	GATAAGRT	1e0	-7.036e-01	0.7485	101.0	2.14%	770.4	2.13%
Tcfcp2l1(CP2)/mES-Tcfcp2l1-ChIP-Seq(GSE11431)/Homer	NRAACCRGTTYRAACCRGYT	1e0	-7.013e-01	0.7491	64.0	1.36%	487.8	1.35%
Max(bHLH)/K562-Max-ChIP-Seq(GSE31477)/Homer	RCCACGTGGYYN	1e0	-6.944e-01	0.7532	288.0	6.11%	2203.6	6.11%
KLF10(Zf)/HEK293-KLF10.GFP-ChIP-Seq(GSE58341)/Homer	GGGGGTGTGTCC	1e0	-6.929e-01	0.7532	447.0	9.49%	3421.1	9.48%
ARE(NR)/LNCAP-AR-ChIP-Seq(GSE27824)/Homer	RGRACASNSTGTYCYB	1e0	-6.915e-01	0.7532	75.0	1.59%	572.7	1.59%
WRKY14(WRKY)/colamp-WRKY14-DAP-Seq(GSE60143)/Homer	NCGTTGACTTTN	1e0	-6.842e-01	0.7575	47.0	1.00%	358.4	0.99%
WRKY29(WRKY)/colamp-WRKY29-DAP-Seq(GSE60143)/Homer	MGTTGACTTT	1e0	-6.820e-01	0.7580	122.0	2.59%	933.3	2.59%
At4g36780(BZR)/col-At4g36780-DAP-Seq(GSE60143)/Homer	NNNNNNCACGTGNNN	1e0	-6.785e-01	0.7596	141.0	2.99%	1079.9	2.99%
Phox2a(Homeobox)/Neuron-Phox2a-ChIP-Seq(GSE31456)/Homer	YTAATYNRATTA	1e0	-6.775e-01	0.7596	24.0	0.51%	182.3	0.50%
MYB27(MYB)/colamp-MYB27-DAP-Seq(GSE60143)/Homer	TACCTAACWT	1e0	-6.740e-01	0.7607	12.0	0.25%	90.5	0.25%
OCT4-SOX2-TCF-NANOG(POU,Homeobox,HMG)/mES-Oct4-ChIP-Seq(GSE11431)/Homer	ATTTGCATAACAATG	1e0	-6.719e-01	0.7612	9.0	0.19%	67.4	0.19%
RUNX-AML(Runt)/CD4+-PolII-ChIP-Seq(Barski_et_al.)/Homer	GCTGTGGTTW	1e0	-6.674e-01	0.7635	184.0	3.90%	1410.6	3.91%
TGA4(bZIP)/colamp-TGA4-DAP-Seq(GSE60143)/Homer	RTGACGTCAKCW	1e0	-6.634e-01	0.7654	73.0	1.55%	559.0	1.55%
NFkB-p65-Rel(RHD)/ThioMac-LPS-Expression(GSE23622)/Homer	GGAAATTCCC	1e0	-6.523e-01	0.7728	18.0	0.38%	137.2	0.38%
Rfx2(HTH)/LoVo-RFX2-ChIP-Seq(GSE49402)/Homer	GTTGCCATGGCAACM	1e0	-6.508e-01	0.7729	51.0	1.08%	391.3	1.08%
NF1-halfsite(CTF)/LNCaP-NF1-ChIP-Seq(Unpublished)/Homer	YTGCCAAG	1e0	-6.428e-01	0.7779	783.0	16.62%	6007.3	16.64%
WRKY26(WRKY)/colamp-WRKY26-DAP-Seq(GSE60143)/Homer	CGTTGACTWDKN	1e0	-6.373e-01	0.7811	64.0	1.36%	492.8	1.37%
AT1G44830(AP2EREBP)/col-AT1G44830-DAP-Seq(GSE60143)/Homer	NCCACCGACA	1e0	-6.361e-01	0.7811	231.0	4.90%	1775.7	4.92%
HNF6(Homeobox)/Liver-Hnf6-ChIP-Seq(ERP000394)/Homer	NTATYGATCH	1e0	-6.340e-01	0.7813	55.0	1.17%	423.1	1.17%
IRF3(IRF)/BMDM-Irf3-ChIP-Seq(GSE67343)/Homer	AGTTTCAKTTTC	1e0	-6.327e-01	0.7813	52.0	1.10%	400.7	1.11%
At5g08520(MYBrelated)/colamp-At5g08520-DAP-Seq(GSE60143)/Homer	ADBSTTATCY	1e0	-6.278e-01	0.7839	144.0	3.06%	1108.3	3.07%
Brn2(POU,Homeobox)/NPC-Brn2-ChIP-Seq(GSE35496)/Homer	ATGAATATTC	1e0	-6.271e-01	0.7839	6.0	0.13%	45.0	0.12%
WRKY47(WRKY)/colamp-WRKY47-DAP-Seq(GSE60143)/Homer	WAAGTCAACGBT	1e0	-6.262e-01	0.7839	33.0	0.70%	254.7	0.71%
MYB3R5(MYB)/col-MYB3R5-DAP-Seq(GSE60143)/Homer	THYAACGGTHAWAWT	1e0	-6.231e-01	0.7842	11.0	0.23%	84.9	0.24%
Otx2(Homeobox)/EpiLC-Otx2-ChIP-Seq(GSE56098)/Homer	NYTAATCCYB	1e0	-6.185e-01	0.7866	138.0	2.93%	1064.0	2.95%
VND2(NAC)/col-VND2-DAP-Seq(GSE60143)/Homer	DNCKTNNNNNNNAAG	1e0	-6.162e-01	0.7873	171.0	3.63%	1317.4	3.65%
ANAC004(NAC)/colamp-ANAC004-DAP-Seq(GSE60143)/Homer	WNCTTVYNNNRBAAG	1e0	-6.154e-01	0.7873	53.0	1.12%	409.6	1.13%
GATA6(C2C2gata)/col200-GATA6-DAP-Seq(GSE60143)/Homer	TAGATCTARAHH	1e0	-6.118e-01	0.7885	17.0	0.36%	131.0	0.36%
ZNF528(Zf)/HEK293-ZNF528.GFP-ChIP-Seq(GSE58341)/Homer	AGAAATGACTTCCCT	1e0	-6.104e-01	0.7885	1.0	0.02%	6.9	0.02%
LRF(Zf)/Erythroblasts-ZBTB7A-ChIP-Seq(GSE74977)/Homer	AAGACCCYYN	1e0	-6.095e-01	0.7885	1804.0	38.29%	13842.4	38.35%
M1BP(Zf)/S2R+-M1BP-ChIP-Seq(GSE49842)/Homer	CAGTGTGACCGT	1e0	-6.059e-01	0.7897	90.0	1.91%	695.2	1.93%
bHLH130(bHLH)/col-bHLH130-DAP-Seq(GSE60143)/Homer	GCAACTTG	1e0	-6.046e-01	0.7897	205.0	4.35%	1580.7	4.38%
ZNF264(Zf)/HEK293-ZNF264.GFP-ChIP-Seq(GSE58341)/Homer	RGGGCACTAACY	1e0	-6.029e-01	0.7899	320.0	6.79%	2464.5	6.83%
At5g29000(G2like)/col-At5g29000-DAP-Seq(GSE60143)/Homer	RGAATATTCYHH	1e0	-5.973e-01	0.7931	24.0	0.51%	186.1	0.52%
NFAT:AP1(RHD,bZIP)/Jurkat-NFATC1-ChIP-Seq(Jolma_et_al.)/Homer	SARTGGAAAAWRTGAGTCAB	1e0	-5.963e-01	0.7931	20.0	0.42%	155.4	0.43%
WRKY71(WRKY)/col-WRKY71-DAP-Seq(GSE60143)/Homer	CKTTGACYWW	1e0	-5.803e-01	0.8044	85.0	1.80%	659.4	1.83%
VND1(NAC)/col-VND1-DAP-Seq(GSE60143)/Homer	CTTRWDNHWYAAGYW	1e0	-5.754e-01	0.8072	122.0	2.59%	945.8	2.62%
HAT2(Homeobox)/colamp-HAT2-DAP-Seq(GSE60143)/Homer	CYAATSATTR	1e0	-5.740e-01	0.8072	69.0	1.46%	536.8	1.49%
NFIL3(bZIP)/HepG2-NFIL3-ChIP-Seq(Encode)/Homer	VTTACGTAAYNNNNN	1e0	-5.737e-01	0.8072	91.0	1.93%	706.4	1.96%
At1g14580(C2H2)/colamp-At1g14580-DAP-Seq(GSE60143)/Homer	CASAAAAMGACAAAA	1e0	-5.698e-01	0.8083	35.0	0.74%	273.9	0.76%
p53(p53)/Saos-p53-ChIP-Seq(GSE15780)/Homer	RRCATGYCYRGRCATGYYYN	1e0	-5.671e-01	0.8083	17.0	0.36%	133.7	0.37%
p53(p53)/Saos-p53-ChIP-Seq/Homer	RRCATGYCYRGRCATGYYYN	1e0	-5.671e-01	0.8083	17.0	0.36%	133.7	0.37%
TRP2(MYBrelated)/colamp-TRP2-DAP-Seq(GSE60143)/Homer	TAAACCCT	1e0	-5.631e-01	0.8103	28.0	0.59%	219.4	0.61%
ERF38(AP2EREBP)/col-ERF38-DAP-Seq(GSE60143)/Homer	CACCGACA	1e0	-5.574e-01	0.8137	256.0	5.43%	1980.6	5.49%
Sp1(Zf)/Promoter/Homer	GGCCCCGCCCCC	1e0	-5.515e-01	0.8174	636.0	13.50%	4903.9	13.59%
TR4(NR),DR1/Hela-TR4-ChIP-Seq(GSE24685)/Homer	GAGGTCAAAGGTCA	1e0	-5.468e-01	0.8201	42.0	0.89%	329.9	0.91%
IDD2(C2H2)/colamp-IDD2-DAP-Seq(GSE60143)/Homer	HAVAAAAMGACAAAA	1e0	-5.407e-01	0.8240	11.0	0.23%	87.6	0.24%
AR-halfsite(NR)/LNCaP-AR-ChIP-Seq(GSE27824)/Homer	CCAGGAACAG	1e0	-5.371e-01	0.8258	1506.0	31.96%	11584.9	32.10%
VND4(NAC)/colamp-VND4-DAP-Seq(GSE60143)/Homer	WRCTTGWANWWCAAG	1e0	-5.349e-01	0.8265	122.0	2.59%	950.6	2.63%
bcd(Homeobox)/Embryo-Bcd-ChIP-Seq(GSE86966)/Homer	VNNGGATTADNN	1e0	-5.341e-01	0.8265	236.0	5.01%	1830.2	5.07%
Pitx1:Ebox(Homeobox,bHLH)/Hindlimb-Pitx1-ChIP-Seq(GSE41591)/Homer	YTAATTRAWWCCAGATGT	1e0	-5.303e-01	0.8279	15.0	0.32%	119.5	0.33%
ANAC005(NAC)/col-ANAC005-DAP-Seq(GSE60143)/Homer	WVCTTVTWNHABAAG	1e0	-5.228e-01	0.8329	64.0	1.36%	502.5	1.39%
HSFB3(HSF)/colamp-HSFB3-DAP-Seq(GSE60143)/Homer	TTCTAGAAGMTTHTW	1e0	-5.180e-01	0.8358	7.0	0.15%	56.0	0.16%
HAT1(Homeobox)/col-HAT1-DAP-Seq(GSE60143)/Homer	SCAATCATTGNN	1e0	-5.166e-01	0.8358	10.0	0.21%	80.1	0.22%
ANAC020(NAC)/col-ANAC020-DAP-Seq(GSE60143)/Homer	DVCKTGHNNNDCAAG	1e0	-5.133e-01	0.8374	125.0	2.65%	976.9	2.71%
At1g13300(G2like)/col-At1g13300-DAP-Seq(GSE60143)/Homer	GAATCTWAGATTCYN	1e0	-5.124e-01	0.8374	1.0	0.02%	7.3	0.02%
ANAC016(NAC)/col-ANAC016-DAP-Seq(GSE60143)/Homer	WNCTTGNNNNNCAMG	1e0	-5.088e-01	0.8388	191.0	4.05%	1487.7	4.12%
AT1G24250(Orphan)/col-AT1G24250-DAP-Seq(GSE60143)/Homer	KTDGTTGGTDGTTGG	1e0	-5.042e-01	0.8415	63.0	1.34%	496.2	1.37%
ZIM(C2C2gata)/col-ZIM-DAP-Seq(GSE60143)/Homer	ATCSRACGGTYRAGA	1e0	-5.007e-01	0.8434	3.0	0.06%	24.3	0.07%
GLI3(Zf)/Limb-GLI3-ChIP-Chip(GSE11077)/Homer	CGTGGGTGGTCC	1e0	-5.001e-01	0.8434	74.0	1.57%	582.5	1.61%
CRC(C2C2YABBY)/col-CRC-DAP-Seq(GSE60143)/Homer	TWATSATA	1e0	-4.947e-01	0.8460	81.0	1.72%	637.4	1.77%
OCT:OCT-short(POU,Homeobox)/NPC-OCT6-ChIP-Seq(GSE43916)/Homer	ATGCATWATGCATRW	1e0	-4.889e-01	0.8498	39.0	0.83%	310.7	0.86%
Oct11(POU,Homeobox)/NCIH1048-POU2F3-ChIP-seq(GSE115123)/Homer	GATTTGCATA	1e0	-4.858e-01	0.8513	27.0	0.57%	216.9	0.60%
Nr5a2(NR)/Pancreas-LRH1-ChIP-Seq(GSE34295)/Homer	BTCAAGGTCA	1e0	-4.774e-01	0.8573	259.0	5.50%	2018.2	5.59%
Chop(bZIP)/MEF-Chop-ChIP-Seq(GSE35681)/Homer	ATTGCATCAT	1e0	-4.771e-01	0.8573	23.0	0.49%	185.5	0.51%
CEBP:AP1(bZIP)/ThioMac-CEBPb-ChIP-Seq(GSE21512)/Homer	DRTGTTGCAA	1e0	-4.761e-01	0.8573	104.0	2.21%	818.2	2.27%
HSFA1E(HSF)/col-HSFA1E-DAP-Seq(GSE60143)/Homer	TTCTAGAAGCTTCTA	1e0	-4.687e-01	0.8612	13.0	0.28%	106.6	0.30%
AT1G01250(AP2EREBP)/col-AT1G01250-DAP-Seq(GSE60143)/Homer	YCACCGACAHTW	1e0	-4.674e-01	0.8612	37.0	0.79%	296.1	0.82%
Six4(Homeobox)/MCF7-SIX4-ChIP-Seq(Encode)/Homer	TGWAAYCTGABACCB	1e0	-4.627e-01	0.8640	8.0	0.17%	66.8	0.19%
bZIP:IRF(bZIP,IRF)/Th17-BatF-ChIP-Seq(GSE39756)/Homer	NAGTTTCABTHTGACTNW	1e0	-4.618e-01	0.8640	53.0	1.12%	422.4	1.17%
MYB4(MYB)/col200-MYB4-DAP-Seq(GSE60143)/Homer	WAGKTAGGTARR	1e0	-4.581e-01	0.8657	119.0	2.53%	937.4	2.60%
TCP16(TCP)/colamp-TCP16-DAP-Seq(GSE60143)/Homer	GTGGDCCYNNNNNNN	1e0	-4.446e-01	0.8763	471.0	10.00%	3663.0	10.15%
Prop1(Homeobox)/GHFT1-PROP1.biotin-ChIP-Seq(GSE77302)/Homer	NTAATBNAATTA	1e0	-4.399e-01	0.8780	39.0	0.83%	314.0	0.87%
Cux2(Homeobox)/Liver-Cux2-ChIP-Seq(GSE35985)/Homer	HNRAATCAAT	1e0	-4.399e-01	0.8780	39.0	0.83%	314.0	0.87%
Ascl1(bHLH)/NeuralTubes-Ascl1-ChIP-Seq(GSE55840)/Homer	NNVVCAGCTGBN	1e0	-4.393e-01	0.8780	994.0	21.10%	7690.1	21.31%
MYB49(MYB)/col-MYB49-DAP-Seq(GSE60143)/Homer	ARKTAGGTRR	1e0	-4.318e-01	0.8828	180.0	3.82%	1415.6	3.92%
Eomes(T-box)/H9-Eomes-ChIP-Seq(GSE26097)/Homer	ATTAACACCT	1e0	-4.315e-01	0.8828	459.0	9.74%	3573.0	9.90%
GBF3(bZIP)/Arabidopsis-GBF3-ChIP-Seq(GSE80564)/Homer	TGCCACGTSAYC	1e0	-4.304e-01	0.8828	142.0	3.01%	1120.0	3.10%
MS188(MYB)/colamp-MS188-DAP-Seq(GSE60143)/Homer	WARKTAGGTRRA	1e0	-4.296e-01	0.8828	105.0	2.23%	832.6	2.31%
IRF1(IRF)/PBMC-IRF1-ChIP-Seq(GSE43036)/Homer	GAAAGTGAAAGT	1e0	-4.294e-01	0.8828	25.0	0.53%	204.1	0.57%
BMAL1(bHLH)/Liver-Bmal1-ChIP-Seq(GSE39860)/Homer	GNCACGTG	1e0	-4.217e-01	0.8857	591.0	12.54%	4594.7	12.73%
Oct4:Sox17(POU,Homeobox,HMG)/F9-Sox17-ChIP-Seq(GSE44553)/Homer	CCATTGTATGCAAAT	1e0	-4.214e-01	0.8857	10.0	0.21%	84.2	0.23%
PQM-1(?)/cElegans-L3-ChIP-Seq(modEncode)/Homer	ACTGATAAGA	1e0	-4.153e-01	0.8890	25.0	0.53%	205.8	0.57%
Egr2(Zf)/Thymocytes-Egr2-ChIP-Seq(GSE34254)/Homer	NGCGTGGGCGGR	1e0	-4.136e-01	0.8894	276.0	5.86%	2163.1	5.99%
GRHL2(CP2)/HBE-GRHL2-ChIP-Seq(GSE46194)/Homer	AAACYKGTTWDACMRGTTTB	1e0	-4.135e-01	0.8894	59.0	1.25%	474.1	1.31%
ANAC079(NAC)/colamp-ANAC079-DAP-Seq(GSE60143)/Homer	TACACGCAACCT	1e0	-4.096e-01	0.8905	69.0	1.46%	553.9	1.53%
Unknown4/Drosophila-Promoters/Homer	AAAAATACCRMA	1e0	-4.064e-01	0.8922	7.0	0.15%	60.1	0.17%
MYB116(MYB)/colamp-MYB116-DAP-Seq(GSE60143)/Homer	AGTTAGGCAN	1e0	-4.028e-01	0.8943	120.0	2.55%	953.7	2.64%
WRKY43(WRKY)/colamp-WRKY43-DAP-Seq(GSE60143)/Homer	NCGTTGACTTTT	1e0	-4.010e-01	0.8946	28.0	0.59%	230.1	0.64%
ELT-3(Gata)/cElegans-L1-ELT3-ChIP-Seq(modEncode)/Homer	AWTGATAAGA	1e0	-3.885e-01	0.9047	27.0	0.57%	223.5	0.62%
PRDM1(Zf)/Hela-PRDM1-ChIP-Seq(GSE31477)/Homer	ACTTTCACTTTC	1e0	-3.817e-01	0.9097	105.0	2.23%	839.6	2.33%
ISRE(IRF)/ThioMac-LPS-Expression(GSE23622)/Homer	AGTTTCASTTTC	1e0	-3.798e-01	0.9102	10.0	0.21%	86.3	0.24%
At1g77640(AP2EREBP)/col-At1g77640-DAP-Seq(GSE60143)/Homer	TGTCGGTGGA	1e0	-3.789e-01	0.9102	119.0	2.53%	949.1	2.63%
Twist(bHLH)/HMLE-TWIST1-ChIP-Seq(Chang_et_al)/Homer	VCAKCTGGNNNCCAGMTGBN	1e0	-3.767e-01	0.9106	50.0	1.06%	407.9	1.13%
LCL1(MYBrelated)/colamp-LCL1-DAP-Seq(GSE60143)/Homer	NAAAATATCTWHWWN	1e0	-3.724e-01	0.9133	6.0	0.13%	53.5	0.15%
At5g22890(C2H2)/col-At5g22890-DAP-Seq(GSE60143)/Homer	NSAGGTKWTATCTGD	1e0	-3.704e-01	0.9140	4.0	0.08%	36.7	0.10%
DUX4(Homeobox)/Myoblasts-DUX4.V5-ChIP-Seq(GSE75791)/Homer	NWTAAYCYAATCAWN	1e0	-3.693e-01	0.9140	1.0	0.02%	9.6	0.03%
ZFP3(Zf)/HEK293-ZFP3.GFP-ChIP-Seq(GSE58341)/Homer	GGGTTTTGAAGGATGARTAGGAGTT	1e0	-3.693e-01	0.9140	1.0	0.02%	9.2	0.03%
GATA3(Zf)/iTreg-Gata3-ChIP-Seq(GSE20898)/Homer	AGATAASR	1e0	-3.629e-01	0.9173	181.0	3.84%	1436.7	3.98%
FAR1(FAR1)/col-FAR1-DAP-Seq(GSE60143)/Homer	TKNNNYYCACGCGCY	1e0	-3.611e-01	0.9176	136.0	2.89%	1085.1	3.01%
AT2G01818(PLATZ)/col-AT2G01818-DAP-Seq(GSE60143)/Homer	TCTAGAABSTTC	1e0	-3.530e-01	0.9239	29.0	0.62%	242.6	0.67%
Atf4(bZIP)/MEF-Atf4-ChIP-Seq(GSE35681)/Homer	MTGATGCAAT	1e0	-3.428e-01	0.9322	31.0	0.66%	259.6	0.72%
RFX(HTH)/K562-RFX3-ChIP-Seq(SRA012198)/Homer	CGGTTGCCATGGCAAC	1e0	-3.423e-01	0.9322	47.0	1.00%	387.5	1.07%
MYB118(MYB)/colamp-MYB118-DAP-Seq(GSE60143)/Homer	TAWCCGTTAC	1e0	-3.416e-01	0.9322	49.0	1.04%	404.0	1.12%
Smad4(MAD)/ESC-SMAD4-ChIP-Seq(GSE29422)/Homer	VBSYGTCTGG	1e0	-3.413e-01	0.9322	799.0	16.96%	6227.7	17.26%
WRKY40(WRKY)/colamp-WRKY40-DAP-Seq(GSE60143)/Homer	AHWAGTCAAC	1e0	-3.403e-01	0.9322	67.0	1.42%	546.4	1.51%
TRPS1(Zf)/MCF7-TRPS1-ChIP-Seq(GSE107013)/Homer	AGATAAGANN	1e0	-3.369e-01	0.9322	238.0	5.05%	1886.5	5.23%
THRa(NR)/C17.2-THRa-ChIP-Seq(GSE38347)/Homer	GGTCANYTGAGGWCA	1e0	-3.346e-01	0.9326	282.0	5.98%	2229.0	6.18%
Erra(NR)/HepG2-Erra-ChIP-Seq(GSE31477)/Homer	CAAAGGTCAG	1e0	-3.336e-01	0.9326	1116.0	23.68%	8673.6	24.03%
BIM2(bHLH)/col-BIM2-DAP-Seq(GSE60143)/Homer	NNNNCACGTGNN	1e0	-3.320e-01	0.9326	294.0	6.24%	2323.6	6.44%
RAV1(RAV)/colamp-RAV1-DAP-Seq(GSE60143)/Homer	TWWTTTCTGTTG	1e0	-3.239e-01	0.9389	82.0	1.74%	667.7	1.85%
ZNF519(Zf)/HEK293-ZNF519.GFP-ChIP-Seq(GSE58341)/Homer	GAGSCCGAGC	1e0	-3.148e-01	0.9463	284.0	6.03%	2250.7	6.24%
PIF4(bHLH)/Seedling-PIF4-ChIP-Seq(GSE35315)/Homer	NNBCACGTGN	1e0	-3.116e-01	0.9481	419.0	8.89%	3300.2	9.14%
ZNF41(Zf)/HEK293-ZNF41.GFP-ChIP-Seq(GSE58341)/Homer	CCTCATGGTGYCYTWYTCCCTTGTG	1e0	-3.107e-01	0.9481	5.0	0.11%	47.4	0.13%
At3g24120(G2like)/col-At3g24120-DAP-Seq(GSE60143)/Homer	NWWAGMATMW	1e0	-3.102e-01	0.9481	666.0	14.13%	5213.9	14.45%
FEA4(bZIP)/Corn-FEA4-ChIP-Seq(GSE61954)/Homer	TGACGTCACS	1e0	-3.090e-01	0.9481	435.0	9.23%	3425.5	9.49%
Phox2b(Homeobox)/CLBGA-PHOX2B-ChIP-Seq(GSE90683)/Homer	TTAATTNAATTA	1e0	-3.073e-01	0.9481	10.0	0.21%	90.9	0.25%
ANAC050(NAC)/colamp-ANAC050-DAP-Seq(GSE60143)/Homer	WNCTTGNNNNNCAAG	1e0	-3.047e-01	0.9485	112.0	2.38%	907.1	2.51%
At4g31060(AP2EREBP)/colamp-At4g31060-DAP-Seq(GSE60143)/Homer	CACCGACAAW	1e0	-3.013e-01	0.9506	160.0	3.40%	1285.3	3.56%
PR(NR)/T47D-PR-ChIP-Seq(GSE31130)/Homer	VAGRACAKNCTGTBC	1e0	-2.996e-01	0.9510	553.0	11.74%	4343.6	12.03%
HSF7(HSF)/colamp-HSF7-DAP-Seq(GSE60143)/Homer	TTCTAGAAGCTTCTA	1e0	-2.988e-01	0.9510	28.0	0.59%	239.6	0.66%
ZNF165(Zf)/WHIM12-ZNF165-ChIP-Seq(GSE65937)/Homer	AAGGKGRCGCAGGCA	1e0	-2.985e-01	0.9510	164.0	3.48%	1317.5	3.65%
dHNF4(NR)/Fly-HNF4-ChIP-Seq(GSE73675)/Homer	GGTCCAAAGTCCAMT	1e0	-2.976e-01	0.9510	7.0	0.15%	65.2	0.18%
ANAC096(NAC)/colamp-ANAC096-DAP-Seq(GSE60143)/Homer	TACTTGWNNNWCAAG	1e0	-2.907e-01	0.9546	99.0	2.10%	807.9	2.24%
MafF(bZIP)/HepG2-MafF-ChIP-Seq(GSE31477)/Homer	HWWGTCAGCAWWTTT	1e0	-2.906e-01	0.9546	23.0	0.49%	199.2	0.55%
AGL95(ND)/col-AGL95-DAP-Seq(GSE60143)/Homer	TTCTAGAAGCTTCTA	1e0	-2.891e-01	0.9546	18.0	0.38%	158.5	0.44%
ETS:RUNX(ETS,Runt)/Jurkat-RUNX1-ChIP-Seq(GSE17954)/Homer	RCAGGATGTGGT	1e0	-2.845e-01	0.9569	45.0	0.96%	378.2	1.05%
TCP17(TCP)/col-TCP17-DAP-Seq(GSE60143)/Homer	GTGGTCCCCA	1e0	-2.820e-01	0.9580	30.0	0.64%	257.6	0.71%
HSF21(HSF)/col-HSF21-DAP-Seq(GSE60143)/Homer	CTTCTAGAAGMTTYW	1e0	-2.810e-01	0.9580	13.0	0.28%	117.4	0.33%
X-box(HTH)/NPC-H3K4me1-ChIP-Seq(GSE16256)/Homer	GGTTGCCATGGCAA	1e0	-2.766e-01	0.9609	33.0	0.70%	282.7	0.78%
EBF(EBF)/proBcell-EBF-ChIP-Seq(GSE21978)/Homer	DGTCCCYRGGGA	1e0	-2.743e-01	0.9618	139.0	2.95%	1126.7	3.12%
AT5G25475(ABI3VP1)/col-AT5G25475-DAP-Seq(GSE60143)/Homer	RNNRNCAAGCADNDB	1e0	-2.738e-01	0.9618	310.0	6.58%	2465.2	6.83%
WIP5(C2H2)/colamp-WIP5-DAP-Seq(GSE60143)/Homer	TDTTCTCMAGGT	1e0	-2.704e-01	0.9632	368.0	7.81%	2918.1	8.09%
HSFA6B(HSF)/colamp-HSFA6B-DAP-Seq(GSE60143)/Homer	NTTCTAGAANHTTCT	1e0	-2.661e-01	0.9661	69.0	1.46%	573.6	1.59%
TOD6?/SacCer-Promoters/Homer	GCGATGAGMT	1e0	-2.602e-01	0.9706	65.0	1.38%	542.6	1.50%
ANAC083(NAC)/col-ANAC083-DAP-Seq(GSE60143)/Homer	CKTRWNNNWYAMGTA	1e0	-2.543e-01	0.9752	114.0	2.42%	933.1	2.59%
MyoD(bHLH)/Myotube-MyoD-ChIP-Seq(GSE21614)/Homer	RRCAGCTGYTSY	1e0	-2.528e-01	0.9754	444.0	9.42%	3516.5	9.74%
Brachyury(T-box)/Mesoendoderm-Brachyury-ChIP-exo(GSE54963)/Homer	ANTTMRCASBNNNGTGYKAAN	1e0	-2.521e-01	0.9754	41.0	0.87%	350.1	0.97%
Atoh1(bHLH)/Cerebellum-Atoh1-ChIP-Seq(GSE22111)/Homer	VNRVCAGCTGGY	1e0	-2.500e-01	0.9757	506.0	10.74%	3999.8	11.08%
FOXA1:AR(Forkhead,NR)/LNCAP-AR-ChIP-Seq(GSE27824)/Homer	AGTAAACAAAAAAGAACAND	1e0	-2.489e-01	0.9757	5.0	0.11%	50.5	0.14%
Oct2(POU,Homeobox)/Bcell-Oct2-ChIP-Seq(GSE21512)/Homer	ATATGCAAAT	1e0	-2.435e-01	0.9796	24.0	0.51%	212.6	0.59%
ANAC028(NAC)/col-ANAC028-DAP-Seq(GSE60143)/Homer	WRCTTGNNNNNCAAG	1e0	-2.384e-01	0.9834	122.0	2.59%	1000.4	2.77%
MNT(bHLH)/HepG2-MNT-ChIP-Seq(Encode)/Homer	DGCACACGTG	1e0	-2.311e-01	0.9894	331.0	7.02%	2644.3	7.33%
Twist2(bHLH)/Myoblast-Twist2.Ty1-ChIP-Seq(GSE127998)/Homer	MCAGCTGBYH	1e0	-2.297e-01	0.9895	754.0	16.00%	5932.5	16.44%
Smad2(MAD)/ES-SMAD2-ChIP-Seq(GSE29422)/Homer	CTGTCTGG	1e0	-2.259e-01	0.9921	770.0	16.34%	6058.9	16.79%
ZNF317(Zf)/HEK293-ZNF317.GFP-ChIP-Seq(GSE58341)/Homer	GTCWGCTGTYYCTCT	1e0	-2.257e-01	0.9921	16.0	0.34%	147.3	0.41%
PAX5(Paired,Homeobox)/GM12878-PAX5-ChIP-Seq(GSE32465)/Homer	GCAGCCAAGCRTGACH	1e0	-2.219e-01	0.9936	218.0	4.63%	1763.0	4.88%
HRE(HSF)/HepG2-HSF1-ChIP-Seq(GSE31477)/Homer	BSTTCTRGAABVTTCYAGAA	1e0	-2.215e-01	0.9936	45.0	0.96%	387.5	1.07%
Gli2(Zf)/GM2-Gli2-ChIP-Chip(GSE112702)/Homer	YSTGGGTGGTCT	1e0	-2.179e-01	0.9951	171.0	3.63%	1393.5	3.86%
HNF4a(NR),DR1/HepG2-HNF4a-ChIP-Seq(GSE25021)/Homer	CARRGKBCAAAGTYCA	1e0	-2.171e-01	0.9951	126.0	2.67%	1037.3	2.87%
PTF1(TCP)/colamp-PTF1-DAP-Seq(GSE60143)/Homer	RDDGGGACCACA	1e0	-2.097e-01	1.0000	64.0	1.36%	543.7	1.51%
ZNF16(Zf)/HEK293-ZNF16.GFP-ChIP-Seq(GSE58341)/Homer	MACCTTCYATGGCTCCCTAKTGCCY	1e0	-2.094e-01	1.0000	4.0	0.08%	43.8	0.12%
IRF:BATF(IRF:bZIP)/pDC-Irf8-ChIP-Seq(GSE66899)/Homer	CTTTCANTATGACTV	1e0	-2.092e-01	1.0000	10.0	0.21%	97.3	0.27%
Meis1(Homeobox)/MastCells-Meis1-ChIP-Seq(GSE48085)/Homer	VGCTGWCAVB	1e0	-2.034e-01	1.0000	524.0	11.12%	4161.1	11.53%
ANAC011(NAC)/col-ANAC011-DAP-Seq(GSE60143)/Homer	TDCTTGYRNNDCAAG	1e0	-2.027e-01	1.0000	51.0	1.08%	439.5	1.22%
SF1(NR)/H295R-Nr5a1-ChIP-Seq(GSE44220)/Homer	CAAGGHCANV	1e0	-1.992e-01	1.0000	156.0	3.31%	1280.8	3.55%
Reverb(NR),DR2/RAW-Reverba.biotin-ChIP-Seq(GSE45914)/Homer	GTRGGTCASTGGGTCA	1e0	-1.978e-01	1.0000	60.0	1.27%	513.8	1.42%
MYB119(MYB)/colamp-MYB119-DAP-Seq(GSE60143)/Homer	YRACCGTTACDD	1e0	-1.953e-01	1.0000	43.0	0.91%	375.8	1.04%
AT4G00250(GeBP)/col-AT4G00250-DAP-Seq(GSE60143)/Homer	WDTGGATAAKRT	1e0	-1.950e-01	1.0000	38.0	0.81%	334.8	0.93%
NAC2(NAC)/colamp-NAC2-DAP-Seq(GSE60143)/Homer	TDCTTGNNNNNCAAG	1e0	-1.891e-01	1.0000	111.0	2.36%	926.0	2.57%
c-Jun-CRE(bZIP)/K562-cJun-ChIP-Seq(GSE31477)/Homer	ATGACGTCATCY	1e0	-1.878e-01	1.0000	86.0	1.83%	725.9	2.01%
Tgif1(Homeobox)/mES-Tgif1-ChIP-Seq(GSE55404)/Homer	YTGWCADY	1e0	-1.869e-01	1.0000	680.0	14.43%	5383.6	14.92%
Pitx1(Homeobox)/Chicken-Pitx1-ChIP-Seq(GSE38910)/Homer	TAATCCCN	1e0	-1.807e-01	1.0000	1092.0	23.17%	8578.2	23.77%
NF1:FOXA1(CTF,Forkhead)/LNCAP-FOXA1-ChIP-Seq(GSE27824)/Homer	WNTGTTTRYTTTGGCA	1e0	-1.779e-01	1.0000	2.0	0.04%	25.2	0.07%
T1ISRE(IRF)/ThioMac-Ifnb-Expression/Homer	ACTTTCGTTTCT	1e0	-1.752e-01	1.0000	1.0	0.02%	14.8	0.04%
ANAC092(NAC)/colamp-ANAC092-DAP-Seq(GSE60143)/Homer	WRCKTGWNNNWCAMG	1e0	-1.723e-01	1.0000	74.0	1.57%	632.3	1.75%
NTM2(NAC)/col-NTM2-DAP-Seq(GSE60143)/Homer	CTTRTNNNAYAAGBH	1e0	-1.682e-01	1.0000	86.0	1.83%	730.6	2.02%
RXR(NR),DR1/3T3L1-RXR-ChIP-Seq(GSE13511)/Homer	TAGGGCAAAGGTCA	1e0	-1.644e-01	1.0000	558.0	11.84%	4448.8	12.33%
bZIP18(bZIP)/colamp-bZIP18-DAP-Seq(GSE60143)/Homer	KGMCAGCTND	1e0	-1.632e-01	1.0000	2398.0	50.89%	18635.3	51.63%
Pit1+1bp(Homeobox)/GCrat-Pit1-ChIP-Seq(GSE58009)/Homer	ATGCATAATTCA	1e0	-1.622e-01	1.0000	13.0	0.28%	129.0	0.36%
WRKY50(WRKY)/col-WRKY50-DAP-Seq(GSE60143)/Homer	NNTTGACTWNNGNNN	1e0	-1.620e-01	1.0000	131.0	2.78%	1093.5	3.03%
ANAC047(NAC)/colamp-ANAC047-DAP-Seq(GSE60143)/Homer	WACACGTAACTT	1e0	-1.606e-01	1.0000	215.0	4.56%	1761.4	4.88%
bZIP52(bZIP)/colamp-bZIP52-DAP-Seq(GSE60143)/Homer	NDNHCAGCTGTCANN	1e0	-1.606e-01	1.0000	338.0	7.17%	2730.7	7.57%
ANAC013(NAC)/col-ANAC013-DAP-Seq(GSE60143)/Homer	CTTGNNNNNCAAGNA	1e0	-1.603e-01	1.0000	84.0	1.78%	716.5	1.99%
AT1G04880(ARID)/colamp-AT1G04880-DAP-Seq(GSE60143)/Homer	AAACTATATADTATA	1e0	-1.594e-01	1.0000	2.0	0.04%	26.4	0.07%
RARg(NR)/ES-RARg-ChIP-Seq(GSE30538)/Homer	AGGTCAAGGTCA	1e0	-1.574e-01	1.0000	9.0	0.19%	93.6	0.26%
Olig2(bHLH)/Neuron-Olig2-ChIP-Seq(GSE30882)/Homer	RCCATMTGTT	1e0	-1.573e-01	1.0000	618.0	13.12%	4920.2	13.63%
REF6(Zf)/Arabidopsis-REF6-ChIP-Seq(GSE106942)/Homer	TVCTCTGTTT	1e0	-1.560e-01	1.0000	133.0	2.82%	1111.8	3.08%
OCT:OCT(POU,Homeobox,IR1)/NPC-Brn2-ChIP-Seq(GSE35496)/Homer	ATGAATWATTCATGA	1e0	-1.520e-01	1.0000	1.0	0.02%	15.5	0.04%
Tcf21(bHLH)/ArterySmoothMuscle-Tcf21-ChIP-Seq(GSE61369)/Homer	NAACAGCTGG	1e0	-1.472e-01	1.0000	486.0	10.31%	3897.1	10.80%
c-Myc(bHLH)/mES-cMyc-ChIP-Seq(GSE11431)/Homer	VVCCACGTGG	1e0	-1.457e-01	1.0000	245.0	5.20%	2005.4	5.56%
Pax7(Paired,Homeobox)/Myoblast-Pax7-ChIP-Seq(GSE25064)/Homer	TAATCAATTA	1e0	-1.378e-01	1.0000	4.0	0.08%	48.7	0.13%
TCF4(bHLH)/SHSY5Y-TCF4-ChIP-Seq(GSE96915)/Homer	SMCATCTGKH	1e0	-1.377e-01	1.0000	613.0	13.01%	4895.1	13.56%
DMRT1(DM)/Testis-DMRT1-ChIP-Seq(GSE64892)/Homer	TWGHWACAWTGTWDC	1e0	-1.375e-01	1.0000	14.0	0.30%	140.7	0.39%
BHLHA15(bHLH)/NIH3T3-BHLHB8.HA-ChIP-Seq(GSE119782)/Homer	NAMCAGCTGK	1e0	-1.346e-01	1.0000	605.0	12.84%	4835.7	13.40%
EKLF(Zf)/Erythrocyte-Klf1-ChIP-Seq(GSE20478)/Homer	NWGGGTGTGGCY	1e0	-1.343e-01	1.0000	109.0	2.31%	926.5	2.57%
p63(p53)/Keratinocyte-p63-ChIP-Seq(GSE17611)/Homer	NNDRCATGYCYNRRCATGYH	1e0	-1.318e-01	1.0000	111.0	2.36%	943.2	2.61%
Ik-1	NHTTGGGAATRCC	1e0	-1.306e-01	1.0000	4712.0	100.00%	36091.7	100.00%
VIP1(bZIP)/col-VIP1-DAP-Seq(GSE60143)/Homer	NTTGACAGCTGTCAN	1e0	-1.279e-01	1.0000	54.0	1.15%	481.0	1.33%
Tbx6(T-box)/ESC-Tbx6-ChIP-Seq(GSE93524)/Homer	DAGGTGTBAA	1e0	-1.227e-01	1.0000	344.0	7.30%	2800.0	7.76%
Esrrb(NR)/mES-Esrrb-ChIP-Seq(GSE11431)/Homer	KTGACCTTGA	1e0	-1.213e-01	1.0000	203.0	4.31%	1685.0	4.67%
AT3G09735(S1Falike)/col-AT3G09735-DAP-Seq(GSE60143)/Homer	TTCTAGAANMTTCTA	1e0	-1.209e-01	1.0000	62.0	1.32%	548.2	1.52%
BPC1(BBRBPC)/colamp-BPC1-DAP-Seq(GSE60143)/Homer	GARGAGAGAGAA	1e0	-1.189e-01	1.0000	169.0	3.59%	1414.7	3.92%
Rfx5(HTH)/GM12878-Rfx5-ChIP-Seq(GSE31477)/Homer	SCCTAGCAACAG	1e0	-1.189e-01	1.0000	101.0	2.14%	867.8	2.40%
MYB30(MYB)/colamp-MYB30-DAP-Seq(GSE60143)/Homer	AGGTAGTTGG	1e0	-1.173e-01	1.0000	340.0	7.22%	2771.7	7.68%
Usf2(bHLH)/C2C12-Usf2-ChIP-Seq(GSE36030)/Homer	GTCACGTGGT	1e0	-1.168e-01	1.0000	168.0	3.57%	1407.9	3.90%
ZNF322(Zf)/HEK293-ZNF322.GFP-ChIP-Seq(GSE58341)/Homer	GAGCCTGGTACTGWGCCTGR	1e0	-1.147e-01	1.0000	180.0	3.82%	1504.1	4.17%
Pho4(bHLH)/Yeast-Pho4-ChIP-Seq(GSE29506)/Homer	AAGCACGTGBGD	1e0	-1.142e-01	1.0000	126.0	2.67%	1071.8	2.97%
MyoG(bHLH)/C2C12-MyoG-ChIP-Seq(GSE36024)/Homer	AACAGCTG	1e0	-1.130e-01	1.0000	554.0	11.76%	4455.0	12.34%
RUNX2(Runt)/PCa-RUNX2-ChIP-Seq(GSE33889)/Homer	NWAACCACADNN	1e0	-1.109e-01	1.0000	171.0	3.63%	1434.3	3.97%
MYB3(MYB)/Arabidopsis-MYB3-ChIP-Seq(GSE80564)/Homer	GKTAGGTRGG	1e0	-1.093e-01	1.0000	716.0	15.20%	5722.1	15.85%
MYB113(MYB)/col-MYB113-DAP-Seq(GSE60143)/Homer	HNDAWTCMGTTAYWN	1e0	-1.076e-01	1.0000	28.0	0.59%	267.1	0.74%
RAR:RXR(NR),DR5/ES-RAR-ChIP-Seq(GSE56893)/Homer	RGGTCADNNAGAGGTCAV	1e0	-1.050e-01	1.0000	11.0	0.23%	118.3	0.33%
TCP3(TCP)/colamp-TCP3-DAP-Seq(GSE60143)/Homer	WGTGGTCCCAAHWWW	1e0	-1.020e-01	1.0000	102.0	2.16%	882.7	2.45%
Ap4(bHLH)/AML-Tfap4-ChIP-Seq(GSE45738)/Homer	NAHCAGCTGD	1e0	-1.001e-01	1.0000	574.0	12.18%	4622.2	12.81%
Klf4(Zf)/mES-Klf4-ChIP-Seq(GSE11431)/Homer	GCCACACCCA	1e0	-9.974e-02	1.0000	354.0	7.51%	2894.0	8.02%
ZNF415(Zf)/HEK293-ZNF415.GFP-ChIP-Seq(GSE58341)/Homer	GRTGMTRGAGCC	1e0	-9.416e-02	1.0000	358.0	7.60%	2930.4	8.12%
At4g38000(C2C2dof)/col-At4g38000-DAP-Seq(GSE60143)/Homer	WWWTWACTTTTT	1e0	-9.340e-02	1.0000	118.0	2.50%	1016.0	2.82%
SeqBias: polyC-repeat	CCCCCCCCCC	1e0	-9.282e-02	1.0000	4710.0	99.96%	36083.1	99.98%
Klf9(Zf)/GBM-Klf9-ChIP-Seq(GSE62211)/Homer	GCCACRCCCACY	1e0	-9.120e-02	1.0000	503.0	10.67%	4074.6	11.29%
CUC2(NAC)/colamp-CUC2-DAP-Seq(GSE60143)/Homer	TRCKTGTNNNWCAMG	1e0	-8.884e-02	1.0000	56.0	1.19%	509.1	1.41%
bZIP42(bZIP)/colamp-bZIP42-DAP-Seq(GSE60143)/Homer	GCCACGTCAGCA	1e0	-8.734e-02	1.0000	1.0	0.02%	19.2	0.05%
HSFB4(HSF)/col-HSFB4-DAP-Seq(GSE60143)/Homer	TTCTAGAAGCTTCTA	1e0	-8.496e-02	1.0000	3.0	0.06%	43.3	0.12%
Myf5(bHLH)/GM-Myf5-ChIP-Seq(GSE24852)/Homer	BAACAGCTGT	1e0	-8.485e-02	1.0000	308.0	6.54%	2542.6	7.04%
PU.1-IRF(ETS:IRF)/Bcell-PU.1-ChIP-Seq(GSE21512)/Homer	MGGAAGTGAAAC	1e0	-8.144e-02	1.0000	425.0	9.02%	3470.9	9.62%
PAX3:FKHR-fusion(Paired,Homeobox)/Rh4-PAX3:FKHR-ChIP-Seq(GSE19063)/Homer	ACCRTGACTAATTNN	1e0	-7.672e-02	1.0000	14.0	0.30%	151.4	0.42%
RBPJ:Ebox(?,bHLH)/Panc1-Rbpj1-ChIP-Seq(GSE47459)/Homer	GGGRAARRGRMCAGMTG	1e0	-7.131e-02	1.0000	137.0	2.91%	1183.3	3.28%
Nkx2.2(Homeobox)/NPC-Nkx2.2-ChIP-Seq(GSE61673)/Homer	BTBRAGTGSN	1e0	-6.709e-02	1.0000	781.0	16.57%	6279.7	17.40%
VDR(NR),DR3/GM10855-VDR+vitD-ChIP-Seq(GSE22484)/Homer	ARAGGTCANWGAGTTCANNN	1e0	-6.698e-02	1.0000	78.0	1.66%	702.7	1.95%
Duxbl(Homeobox)/NIH3T3-Duxbl.HA-ChIP-Seq(GSE119782)/Homer	TAAYCYAATCAA	1e0	-6.629e-02	1.0000	2.0	0.04%	34.5	0.10%
BZR1(BZR)/col-BZR1-DAP-Seq(GSE60143)/Homer	NNCRCACGTGCG	1e0	-6.612e-02	1.0000	46.0	0.98%	434.7	1.20%
HSF3(HSF)/colamp-HSF3-DAP-Seq(GSE60143)/Homer	NTTCTAGAAKCTTCT	1e0	-6.573e-02	1.0000	138.0	2.93%	1195.1	3.31%
ANAC058(NAC)/col-ANAC058-DAP-Seq(GSE60143)/Homer	TWCTTGTDNNACAAG	1e0	-6.325e-02	1.0000	88.0	1.87%	787.4	2.18%
CEBP(bZIP)/ThioMac-CEBPb-ChIP-Seq(GSE21512)/Homer	ATTGCGCAAC	1e0	-6.123e-02	1.0000	103.0	2.19%	912.8	2.53%
ATHB15(HB)/col-ATHB15-DAP-Seq(GSE60143)/Homer	GYAATSATTA	1e0	-6.027e-02	1.0000	22.0	0.47%	228.8	0.63%
Hand2(bHLH)/Mesoderm-Hand2-ChIP-Seq(GSE61475)/Homer	TGACANARRCCAGRC	1e0	-5.891e-02	1.0000	137.0	2.91%	1192.2	3.30%
AARE(HLH)/mES-cMyc-ChIP-Seq/Homer	GATTGCATCA	1e0	-5.668e-02	1.0000	9.0	0.19%	109.1	0.30%
ARF2(ARF)/col-ARF2-DAP-Seq(GSE60143)/Homer	TTGTCGGMWN	1e0	-5.601e-02	1.0000	1083.0	22.98%	8650.2	23.97%
TCP1(TCP)/col-TCP1-DAP-Seq(GSE60143)/Homer	GGGGGCCCMMCN	1e0	-5.539e-02	1.0000	355.0	7.53%	2945.6	8.16%
SeqBias: CA-repeat	CACACACACA	1e0	-5.334e-02	1.0000	2043.0	43.36%	16069.6	44.52%
AGL13(MADS)/col-AGL13-DAP-Seq(GSE60143)/Homer	TWCCAWWTWTGGWAA	1e0	-5.315e-02	1.0000	2.0	0.04%	36.9	0.10%
Zelda(Zf)/Embryo-zld-ChIP-Seq(GSE65441)/Homer	KBCTACCTGW	1e0	-5.303e-02	1.0000	138.0	2.93%	1205.5	3.34%
CEBP:CEBP(bZIP)/MEF-Chop-ChIP-Seq(GSE35681)/Homer	NTNATGCAAYMNNHTGMAAY	1e0	-4.931e-02	1.0000	12.0	0.25%	140.5	0.39%
HIC1(Zf)/Treg-ZBTB29-ChIP-Seq(GSE99889)/Homer	TGCCAGCB	1e0	-4.646e-02	1.0000	1330.0	28.23%	10587.2	29.33%
PPARE(NR),DR1/3T3L1-Pparg-ChIP-Seq(GSE13511)/Homer	TGACCTTTGCCCCA	1e0	-4.638e-02	1.0000	398.0	8.45%	3299.8	9.14%
ANAC053(NAC)/colamp-ANAC053-DAP-Seq(GSE60143)/Homer	TDCTTGNNNNNCAAG	1e0	-4.552e-02	1.0000	93.0	1.97%	841.0	2.33%
PHV(HB)/col-PHV-DAP-Seq(GSE60143)/Homer	RTAATSATTA	1e0	-4.529e-02	1.0000	24.0	0.51%	252.1	0.70%
Unknown2/Drosophila-Promoters/Homer	CATCMCTA	1e0	-4.494e-02	1.0000	537.0	11.40%	4401.4	12.19%
ZBTB18(Zf)/HEK293-ZBTB18.GFP-ChIP-Seq(GSE58341)/Homer	AACATCTGGA	1e0	-4.492e-02	1.0000	182.0	3.86%	1571.9	4.36%
Srebp1a(bHLH)/HepG2-Srebp1a-ChIP-Seq(GSE31477)/Homer	RTCACSCCAY	1e0	-4.463e-02	1.0000	74.0	1.57%	683.5	1.89%
Nkx2.1(Homeobox)/LungAC-Nkx2.1-ChIP-Seq(GSE43252)/Homer	RSCACTYRAG	1e0	-4.365e-02	1.0000	1025.0	21.75%	8225.3	22.79%
DMRT6(DM)/Testis-DMRT6-ChIP-Seq(GSE60440)/Homer	YDGHTACAWTGTADC	1e0	-4.322e-02	1.0000	9.0	0.19%	113.5	0.31%
AT1G23810(Orphan)/col-AT1G23810-DAP-Seq(GSE60143)/Homer	TTCTAGAAGSTTCTA	1e0	-4.297e-02	1.0000	3.0	0.06%	50.5	0.14%
EIL4(EIL)/Tomato-EIL4-ChIP-Seq(GSE116581)/Homer	GATTCAWTGAAT	1e0	-4.258e-02	1.0000	2.0	0.04%	38.0	0.11%
AT1G10720(BSD)/col-AT1G10720-DAP-Seq(GSE60143)/Homer	TTCTAGAAKCTTCTA	1e0	-4.258e-02	1.0000	2.0	0.04%	38.4	0.11%
SPL11(SBP)/col100-SPL11-DAP-Seq(GSE60143)/Homer	YTGTACTTBH	1e0	-4.063e-02	1.0000	76.0	1.61%	704.0	1.95%
HSFA6A(HSF)/col-HSFA6A-DAP-Seq(GSE60143)/Homer	RGAAGNTTCTAGAAN	1e0	-4.044e-02	1.0000	4.0	0.08%	62.4	0.17%
GATA(Zf),IR3/iTreg-Gata3-ChIP-Seq(GSE20898)/Homer	NNNNNBAGATAWYATCTVHN	1e0	-4.038e-02	1.0000	8.0	0.17%	104.4	0.29%
GLIS3(Zf)/Thyroid-Glis3.GFP-ChIP-Seq(GSE103297)/Homer	CTCCCTGGGAGGCCN	1e0	-3.958e-02	1.0000	1697.0	36.01%	13442.6	37.25%
Tbx21(T-box)/GM12878-TBX21-ChIP-Seq(Encode)/Homer	AGGTGTGAAA	1e0	-3.950e-02	1.0000	205.0	4.35%	1764.1	4.89%
CUC1(NAC)/col-CUC1-DAP-Seq(GSE60143)/Homer	TACTTGTNNNACAAG	1e0	-3.929e-02	1.0000	71.0	1.51%	662.2	1.83%
GEI-11(Myb?)/cElegans-L4-GEI11-ChIP-Seq(modEncode)/Homer	CCGACAYYTYACGGG	1e0	-3.880e-02	1.0000	36.0	0.76%	362.3	1.00%
Nkx2.5(Homeobox)/HL1-Nkx2.5.biotin-ChIP-Seq(GSE21529)/Homer	RRSCACTYAA	1e0	-3.737e-02	1.0000	740.0	15.70%	6013.4	16.66%
Tal1	CATCTG	1e0	-3.648e-02	1.0000	393.0	8.34%	3276.8	9.08%
ANAC046(NAC)/colamp-ANAC046-DAP-Seq(GSE60143)/Homer	ACACGYWAYC	1e0	-3.474e-02	1.0000	440.0	9.34%	3653.2	10.12%
ABF1/SacCer-Promoters/Homer	CGTRNAAARTGA	1e0	-3.359e-02	1.0000	104.0	2.21%	944.6	2.62%
AGL25(MADS)/colamp-AGL25-DAP-Seq(GSE60143)/Homer	TTTCCATWTWTGGAA	1e0	-3.190e-02	1.0000	3.0	0.06%	54.0	0.15%
HLH-1(bHLH)/cElegans-Embryo-HLH1-ChIP-Seq(modEncode)/Homer	RACAGCTGTTBH	1e0	-3.119e-02	1.0000	189.0	4.01%	1646.9	4.56%
Srebp2(bHLH)/HepG2-Srebp2-ChIP-Seq(GSE31477)/Homer	CGGTCACSCCAC	1e0	-2.889e-02	1.0000	60.0	1.27%	578.9	1.60%
STZ(C2H2)/colamp-STZ-DAP-Seq(GSE60143)/Homer	HNBTCACT	1e0	-2.854e-02	1.0000	1766.0	37.48%	14011.9	38.82%
PPARa(NR),DR1/Liver-Ppara-ChIP-Seq(GSE47954)/Homer	VNAGGKCAAAGGTCA	1e0	-2.844e-02	1.0000	379.0	8.04%	3181.2	8.81%
GATA(Zf),IR4/iTreg-Gata3-ChIP-Seq(GSE20898)/Homer	NAGATWNBNATCTNN	1e0	-2.806e-02	1.0000	4.0	0.08%	66.2	0.18%
ZML2(C2C2gata)/col-ZML2-DAP-Seq(GSE60143)/Homer	CATCATCATC	1e0	-2.805e-02	1.0000	41.0	0.87%	414.1	1.15%
AT3G51470(DBP)/col-AT3G51470-DAP-Seq(GSE60143)/Homer	TTWHGGTGCACC	1e0	-2.710e-02	1.0000	424.0	9.00%	3543.6	9.82%
NeuroG2(bHLH)/Fibroblast-NeuroG2-ChIP-Seq(GSE75910)/Homer	ACCATCTGTT	1e0	-2.644e-02	1.0000	570.0	12.10%	4703.7	13.03%
NPAS2(bHLH)/Liver-NPAS2-ChIP-Seq(GSE39860)/Homer	KCCACGTGAC	1e0	-2.477e-02	1.0000	452.0	9.59%	3772.1	10.45%
Six1(Homeobox)/Myoblast-Six1-ChIP-Chip(GSE20150)/Homer	GKVTCADRTTWC	1e0	-2.374e-02	1.0000	31.0	0.66%	329.1	0.91%
EBNA1(EBV-virus)/Raji-EBNA1-ChIP-Seq(GSE30709)/Homer	GGYAGCAYDTGCTDCCCNNN	1e0	-2.361e-02	1.0000	3.0	0.06%	56.8	0.16%
GATA3(Zf),DR8/iTreg-Gata3-ChIP-Seq(GSE20898)/Homer	AGATSTNDNNDSAGATAASN	1e0	-2.176e-02	1.0000	2.0	0.04%	44.7	0.12%
BAM8(BES1)/col-BAM8-DAP-Seq(GSE60143)/Homer	NNWSACACGTGTSWN	1e0	-1.946e-02	1.0000	41.0	0.87%	423.3	1.17%
AT5G22990(C2H2)/col-AT5G22990-DAP-Seq(GSE60143)/Homer	WCGAHDTCGWHN	1e0	-1.814e-02	1.0000	36.0	0.76%	380.1	1.05%
Nkx3.1(Homeobox)/LNCaP-Nkx3.1-ChIP-Seq(GSE28264)/Homer	AAGCACTTAA	1e0	-1.753e-02	1.0000	702.0	14.90%	5777.4	16.01%
Mouse_Recombination_Hotspot(Zf)/Testis-DMC1-ChIP-Seq(GSE24438)/Homer	ACTYKNATTCGTGNTACTTC	1e0	-1.741e-02	1.0000	3.0	0.06%	59.3	0.16%
CUC3(NAC)/col-CUC3-DAP-Seq(GSE60143)/Homer	TRCKTGWNNNACAMG	1e0	-1.729e-02	1.0000	47.0	1.00%	479.6	1.33%
At4g18890(BZR)/col-At4g18890-DAP-Seq(GSE60143)/Homer	NDBRCACGTGYR	1e0	-1.511e-02	1.0000	80.0	1.70%	769.1	2.13%
Tbx20(T-box)/Heart-Tbx20-ChIP-Seq(GSE29636)/Homer	GGTGYTGACAGS	1e0	-1.482e-02	1.0000	46.0	0.98%	474.1	1.31%
GATA20(C2C2gata)/colamp-GATA20-DAP-Seq(GSE60143)/Homer	TNGATCNDNM	1e0	-1.471e-02	1.0000	479.0	10.17%	4022.1	11.14%
ZNF136(Zf)/HEK293-ZNF136.GFP-ChIP-Seq(GSE58341)/Homer	YTKGATAHAGTATTCTWGGTNGGCA	1e0	-1.455e-02	1.0000	12.0	0.25%	159.3	0.44%
ANAC087(NAC)/col-ANAC087-DAP-Seq(GSE60143)/Homer	WVCKTGHNNNWCAMG	1e0	-1.389e-02	1.0000	55.0	1.17%	555.8	1.54%
Sox15(HMG)/CPA-Sox15-ChIP-Seq(GSE62909)/Homer	RAACAATGGN	1e0	-1.339e-02	1.0000	240.0	5.09%	2103.0	5.83%
AGL15(MADS)/col-AGL15-DAP-Seq(GSE60143)/Homer	TTTCCHWATWDGGAA	1e0	-1.216e-02	1.0000	8.0	0.17%	120.4	0.33%
ANAC017(NAC)/colamp-ANAC017-DAP-Seq(GSE60143)/Homer	TMCTTGNNNNNCAAG	1e0	-1.094e-02	1.0000	26.0	0.55%	299.1	0.83%
HSF6(HSF)/col-HSF6-DAP-Seq(GSE60143)/Homer	TTYTAGAAGCTTCTA	1e0	-1.038e-02	1.0000	26.0	0.55%	300.3	0.83%
FXR(NR),IR1/Liver-FXR-ChIP-Seq(Chong_et_al.)/Homer	AGGTCANTGACCTB	1e0	-7.651e-03	1.0000	179.0	3.80%	1626.3	4.51%
Atf7(bZIP)/3T3L1-Atf7-ChIP-Seq(GSE56872)/Homer	NGRTGACGTCAY	1e0	-7.609e-03	1.0000	149.0	3.16%	1376.7	3.81%
AT1G19040(NAC)/col-AT1G19040-DAP-Seq(GSE60143)/Homer	CTTGNDNHNCAAGYW	1e0	-6.119e-03	1.0000	20.0	0.42%	252.6	0.70%
bZIP69(bZIP)/col-bZIP69-DAP-Seq(GSE60143)/Homer	GACAGCTGKCAW	1e0	-4.641e-03	1.0000	28.0	0.59%	334.6	0.93%
AGL6(MADS)/col-AGL6-DAP-Seq(GSE60143)/Homer	TTWCCWWAWWDGGWA	1e0	-4.545e-03	1.0000	4.0	0.08%	85.2	0.24%
Pax8(Paired,Homeobox)/Thyroid-Pax8-ChIP-Seq(GSE26938)/Homer	GTCATGCHTGRCTGS	1e0	-4.200e-03	1.0000	172.0	3.65%	1591.6	4.41%
Tbet(T-box)/CD8-Tbet-ChIP-Seq(GSE33802)/Homer	AGGTGTGAAM	1e0	-4.195e-03	1.0000	180.0	3.82%	1658.3	4.59%
ASHR1(ND)/col-ASHR1-DAP-Seq(GSE60143)/Homer	NTGGTGAN	1e0	-3.930e-03	1.0000	407.0	8.64%	3522.2	9.76%
ANAC038(NAC)/col-ANAC038-DAP-Seq(GSE60143)/Homer	ACACGTWAYC	1e0	-3.310e-03	1.0000	494.0	10.48%	4233.8	11.73%
AGL16(MADS)/col-AGL16-DAP-Seq(GSE60143)/Homer	TWCCHWATWDGGAAA	1e0	-2.636e-03	1.0000	3.0	0.06%	77.6	0.21%
FUS3(ABI3VP1)/col-FUS3-DAP-Seq(GSE60143)/Homer	DNNWTNTGCATGKNN	1e0	-2.297e-03	1.0000	174.0	3.69%	1630.1	4.52%
SCRT1(Zf)/HEK293-SCRT1.eGFP-ChIP-Seq(Encode)/Homer	GCAACAGGTG	1e0	-1.881e-03	1.0000	84.0	1.78%	863.8	2.39%
RIN(MADS)/Tomato-RIN-ChIP-Seq(GSE116581)/Homer	CYAAAAWWGG	1e0	-1.799e-03	1.0000	212.0	4.50%	1958.6	5.43%
REST-NRSF(Zf)/Jurkat-NRSF-ChIP-Seq/Homer	GGMGCTGTCCATGGTGCTGA	1e0	-1.712e-03	1.0000	3.0	0.06%	81.6	0.23%
GATA15(C2C2gata)/col-GATA15-DAP-Seq(GSE60143)/Homer	KATGATCA	1e0	-1.463e-03	1.0000	232.0	4.92%	2133.2	5.91%
Gfi1b(Zf)/HPC7-Gfi1b-ChIP-Seq(GSE22178)/Homer	MAATCACTGC	1e0	-9.410e-04	1.0000	174.0	3.69%	1661.2	4.60%
Atf1(bZIP)/K562-ATF1-ChIP-Seq(GSE31477)/Homer	GATGACGTCA	1e0	-7.670e-04	1.0000	197.0	4.18%	1863.2	5.16%
Tbx5(T-box)/HL1-Tbx5.biotin-ChIP-Seq(GSE21529)/Homer	AGGTGTCA	1e0	-7.270e-04	1.0000	1290.0	27.38%	10635.2	29.47%
RBFox2(?)/Heart-RBFox2-CLIP-Seq(GSE57926)/Homer	TGCATGCA	1e0	-6.990e-04	1.0000	486.0	10.31%	4251.2	11.78%
Ascl2(bHLH)/ESC-Ascl2-ChIP-Seq(GSE97712)/Homer	SSRGCAGCTGCH	1e0	-4.750e-04	1.0000	734.0	15.58%	6268.2	17.37%
COUP-TFII(NR)/Artia-Nr2f2-ChIP-Seq(GSE46497)/Homer	AGRGGTCA	1e0	-3.180e-04	1.0000	839.0	17.81%	7129.4	19.75%
HEB(bHLH)/mES-Heb-ChIP-Seq(GSE53233)/Homer	VCAGCTGBNN	1e0	-2.840e-04	1.0000	1213.0	25.74%	10094.5	27.97%
SFP1/SacCer-Promoters/Homer	DDAAAAATTTTY	1e0	-1.380e-04	1.0000	1.0	0.02%	68.7	0.19%
RLR1?/SacCer-Promoters/Homer	WTTTTCYYTTTT	1e0	-1.370e-04	1.0000	137.0	2.91%	1400.8	3.88%
At5g04390(C2H2)/col200-At5g04390-DAP-Seq(GSE60143)/Homer	AGTGANDN	1e0	-6.100e-05	1.0000	1745.0	37.03%	14347.9	39.75%
COUP-TFII(NR)/K562-NR2F1-ChIP-Seq(Encode)/Homer	GKBCARAGGTCA	1e0	-4.800e-05	1.0000	675.0	14.33%	5913.1	16.38%
Ptf1a(bHLH)/Panc1-Ptf1a-ChIP-Seq(GSE47459)/Homer	ACAGCTGTTN	1e0	-4.700e-05	1.0000	1414.0	30.01%	11783.9	32.65%
GAGA-repeat/Arabidopsis-Promoters/Homer	CTCTCTCTCY	1e0	-3.900e-05	1.0000	433.0	9.19%	3946.9	10.94%
AZF1(C2H2)/colamp-AZF1-DAP-Seq(GSE60143)/Homer	DKSWCACT	1e0	-1.800e-05	1.0000	1942.0	41.21%	15948.2	44.19%
VRN1(ABI3VP1)/col-VRN1-DAP-Seq(GSE60143)/Homer	TTTTTTTTTT	1e0	-1.000e-05	1.0000	76.0	1.61%	908.0	2.52%
Slug(Zf)/Mesoderm-Snai2-ChIP-Seq(GSE61475)/Homer	SNGCACCTGCHS	1e0	-4.000e-06	1.0000	364.0	7.72%	3456.2	9.58%
ZNF416(Zf)/HEK293-ZNF416.GFP-ChIP-Seq(GSE58341)/Homer	WDNCTGGGCA	1e0	-0.000e+00	1.0000	750.0	15.92%	6727.3	18.64%
E2A(bHLH)/proBcell-E2A-ChIP-Seq(GSE21978)/Homer	DNRCAGCTGY	1e0	-0.000e+00	1.0000	914.0	19.40%	8063.7	22.34%
At3g60580(C2H2)/col-At3g60580-DAP-Seq(GSE60143)/Homer	WTTYTACT	1e0	-0.000e+00	1.0000	1490.0	31.62%	12645.8	35.04%
REM19(REM)/colamp-REM19-DAP-Seq(GSE60143)/Homer	AAAAAAAA	1e0	-0.000e+00	1.0000	157.0	3.33%	1741.1	4.82%
CRX(Homeobox)/Retina-Crx-ChIP-Seq(GSE20012)/Homer	GCTAATCC	1e0	-0.000e+00	1.0000	515.0	10.93%	4834.2	13.39%
EAR2(NR)/K562-NR2F6-ChIP-Seq(Encode)/Homer	NRBCARRGGTCA	1e0	-0.000e+00	1.0000	610.0	12.95%	5660.6	15.68%
E2A(bHLH),near_PU.1/Bcell-PU.1-ChIP-Seq(GSE21512)/Homer	NVCACCTGBN	1e0	-0.000e+00	1.0000	846.0	17.95%	7666.2	21.24%
Snail1(Zf)/LS174T-SNAIL1.HA-ChIP-Seq(GSE127183)/Homer	TRCACCTGCY	1e0	-0.000e+00	1.0000	496.0	10.53%	4782.5	13.25%
LXRE(NR),DR4/RAW-LXRb.biotin-ChIP-Seq(GSE21512)/Homer	RGGTTACTANAGGTCA	1e0	-0.000e+00	1.0000	25.0	0.53%	495.0	1.37%
Bapx1(Homeobox)/VertebralCol-Bapx1-ChIP-Seq(GSE36672)/Homer	TTRAGTGSYK	1e0	-0.000e+00	1.0000	712.0	15.11%	6612.8	18.32%
Hoxd12(Homeobox)/ChickenMSG-Hoxd12.Flag-ChIP-Seq(GSE86088)/Homer	HDGYAATGAAAN	1e0	-0.000e+00	1.0000	265.0	5.62%	2827.9	7.84%
NGA4(ABI3VP1)/col-NGA4-DAP-Seq(GSE60143)/Homer	TKNTCAGGTG	1e0	-0.000e+00	1.0000	1270.0	26.95%	11211.8	31.06%
ZEB1(Zf)/PDAC-ZEB1-ChIP-Seq(GSE64557)/Homer	VCAGGTRDRY	1e0	-0.000e+00	1.0000	890.0	18.89%	8182.8	22.67%
Mef2b(MADS)/HEK293-Mef2b.V5-ChIP-Seq(GSE67450)/Homer	GCTATTTTTGGM	1e0	-0.000e+00	1.0000	152.0	3.23%	1851.0	5.13%
SeqBias: TA-repeat	TATATATATA	1e0	-0.000e+00	1.0000	333.0	7.07%	3502.6	9.70%
ZEB2(Zf)/SNU398-ZEB2-ChIP-Seq(GSE103048)/Homer	GNMCAGGTGTGC	1e0	-0.000e+00	1.0000	526.0	11.16%	5293.0	14.67%
RARa(NR)/K562-RARa-ChIP-Seq(Encode)/Homer	TTGAMCTTTG	1e0	-0.000e+00	1.0000	918.0	19.48%	8648.5	23.96%
AT4G12670(MYBrelated)/col-AT4G12670-DAP-Seq(GSE60143)/Homer	AGGGTTTAGGGTTTA	1e0	0.000e+00	1.0000	0.0	0.00%	0.0	0.00%
OCT:OCT(POU,Homeobox)/NPC-Brn1-ChIP-Seq(GSE35496)/Homer	ATGAATATTCATGAG	1e0	0.000e+00	1.0000	0.0	0.00%	9.8	0.03%
Mef2a(MADS)/HL1-Mef2a.biotin-ChIP-Seq(GSE21529)/Homer	CYAAAAATAG	1e0	0.000e+00	1.0000	79.0	1.68%	1515.9	4.20%
Pax7(Paired,Homeobox),longest/Myoblast-Pax7-ChIP-Seq(GSE25064)/Homer	NTAATTDGCYAATTANNWWD	1e0	0.000e+00	1.0000	0.0	0.00%	15.1	0.04%
GSC(Homeobox)/FrogEmbryos-GSC-ChIP-Seq(DRA000576)/Homer	RGGATTAR	1e0	0.000e+00	1.0000	228.0	4.84%	2862.6	7.93%
IDD5(C2H2)/colamp-IDD5-DAP-Seq(GSE60143)/Homer	TTTTGTCTTTTTBTK	1e0	0.000e+00	1.0000	134.0	2.84%	1947.9	5.40%
Mef2c(MADS)/GM12878-Mef2c-ChIP-Seq(GSE32465)/Homer	DCYAAAAATAGM	1e0	0.000e+00	1.0000	86.0	1.83%	1556.2	4.31%
WRKY17(WRKY)/colamp-WRKY17-DAP-Seq(GSE60143)/Homer	GCGTTGACTTTT	1e0	0.000e+00	1.0000	0.0	0.00%	6.5	0.02%
IDD4(C2H2)/col-IDD4-DAP-Seq(GSE60143)/Homer	TTTGTCTTTWTB	1e0	0.000e+00	1.0000	153.0	3.25%	2139.7	5.93%
DUX(Homeobox)/C2C12-Dux-ChIP-Seq(GSE87279)/Homer	BCWGATTCAATCAAN	1e0	0.000e+00	1.0000	0.0	0.00%	0.5	0.00%
WRKY7(WRKY)/colamp-WRKY7-DAP-Seq(GSE60143)/Homer	AAAAGTCAACGSHWD	1e0	0.000e+00	1.0000	0.0	0.00%	0.0	0.00%
