# Supplementary material for: Global Chromatin Changes Resulting from Single-Gene Inactivation—The Role of SMARCB1 in Malignant Rhabdoid Tumor
Source: Cancers (Basel). 2021 May 23;13(11):2561. doi: 10.3390/cancers13112561 (PMC8197137; doi:10.3390/cancers13112561)
Supplement: Supplementary file 1 [file cancers-13-02561-s001.zip › Supplementary table 3 Promoter methylation m-values in normal kidney.xls]

coordinates	NK_ratio average	RTK_ratio average	Distance to TSS	Nearest Ensembl	Gene Name	Gene Alias
chr18:42281763-42281813	3.126718054	-0.367432616	20925	ENSG00000152217	SETBP1	MRD29|SEB
chr10:42970842-42970892	1.976074116	-0.483380476	-72	ENSG00000185904	LINC00839	-
chr11:104907029-104907079	2.042615416	-1.113540178	-1170	ENSG00000137752	CASP1	ICE|IL1BC|P45
chr16:88922166-88922216	1.208030485	-1.041382528	-437	ENSG00000167515	TRAPPC2L	HSPC176
chr20:56286697-56286747	1.639331679	-1.023757614	-130	ENSG00000124225	PMEPA1	STAG1|TMEPAI
chr11:8933980-8934030	1.098743604	-0.547629529	1266	ENSG00000166452	AKIP1	BCA3|C11orf17
chr11:59634218-59634268	1.701531811	-1.56201478	-202	ENSG00000134827	TCN1	HC|TC-1|TC1|TCI
chrX:101478963-101479013	1.467925983	-0.465886359	8708	ENSG00000215029	TCP11X2	-
chr2:169887932-169887982	1.254012524	-0.045752811	-123	ENSG00000073734	ABCB11	ABC16|BRIC2|BSEP|PFIC-2|PFIC2|PGY4|SPGP
chr11:93286170-93286220	1.083595387	-0.765799857	-9649	ENSG00000166002	SMCO4	C11orf75|FN5
chr16:29824599-29824649	1.125867473	-1.372112543	1215	ENSG00000167371	PRRT2	BFIC2|BFIS2|DSPB3|DYT10|EKD1|FICCA|ICCA|IFITMD1|PKC
chrX:99839289-99839339	1.060539087	-0.735563452	-476	ENSG00000000005	TNMD	BRICD4|CHM1L|TEM
chr10:135340740-135340790	1.167938069	-0.293027204	-102	ENSG00000130649	CYP2E1	CPE1|CYP2E|P450-J|P450C2E
chr12:53046105-53046155	2.293623359	-1.064936975	-171	ENSG00000172867	KRT2	CK-2e|K2e|KRT2A|KRT2E|KRTE
chr9:21239944-21239994	1.79168732	-0.364864133	9	ENSG00000228083	IFNA14	IFN-alphaH|LEIF2H
chr21:45232232-45232282	1.291898294	-0.739443555	191	ENSG00000215458	AATBC	-
chr2:79316004-79316054	2.08024579	-0.345709381	-879	ENSG00000172023	REG1B	PSPS2|REGH|REGI-BETA|REGL
chr2:79251911-79251961	1.39999392	-0.744193561	-876	ENSG00000143954	REG3G	LPPM429|PAP IB|PAP-1B|PAP1B|PAPIB|REG III|REG-III|UNQ429
chr1:211666129-211666179	1.154986037	-0.54380655	105	ENSG00000198570	RD3	C1orf36|LCA12
chr1:160311893-160311943	1.418297871	-0.765204728	-1145	ENSG00000162736	NCSTN	ATAG1874
chr20:44332733-44332783	1.588945485	-1.339652828	900	ENSG00000182931	WFDC10B	WAP12
chr18:24445134-24445184	2.05060847	-0.292990266	-113		AQP4-AS1	C18orf16|CHST9-AS1
chr5:176732093-176732143	1.05707524	-1.62808163	1355	ENSG00000169230	PRELID1	CGI-106|PRELI|PX19|SBBI12
chr21:41238517-41238567	2.069711105	-0.717823054	-805	ENSG00000183036	PCP4	PEP-19
chr2:79253210-79253260	2.814114555	-0.892341041	423	ENSG00000143954	REG3G	LPPM429|PAP IB|PAP-1B|PAP1B|PAPIB|REG III|REG-III|UNQ429
chr16:56599188-56599238	1.007072321	-1.118691698	252	ENSG00000102891	MT4	MT-4|MT-IV|MTIV
chr8:10382165-10382215	1.931104457	-0.90186415	-866	ENSG00000184647	PRSS55	CT153|T-SP1|TSP1|UNQ9391
chr2:154801634-154801684	1.967336936	-0.161310639	752	ENSG00000144278	GALNT13	GalNAc-T13
chrX:89176940-89176990	2.161700182	-0.612234657	25	ENSG00000153779	TGIF2LX	TGIFLX
chr21:41239771-41239821	1.128276367	-0.008057503	449	ENSG00000183036	PCP4	PEP-19
chr1:160766535-160766585	1.656429424	-0.408574226	696	ENSG00000122224	LY9	CD229|SLAMF3|hly9|mLY9
chrX:3261645-3261695	1.5630631	-0.225030215	3014	ENSG00000101825	MXRA5	-
chr1:178994243-178994293	1.547543592	-0.023306397	-671	ENSG00000116199	FAM20B	gxk1
chr16:1525698-1525748	1.129193674	-1.268682532	-638	ENSG00000103249	CLCN7	CLC-7|CLC7|OPTA2|OPTB4|PPP1R63
chr18:61441730-61441780	3.011651221	-0.254902247	-854	ENSG00000166396	SERPINB7	MEGSIN|PPKN|TP55
chr4:155534149-155534199	1.646232752	-1.493354764	-214	ENSG00000171557	FGG	-
chr17:37822045-37822095	1.79683296	-0.414482789	471	ENSG00000173991	TCAP	CMD1N|CMH25|LGMD2G|T-cap|TELE|telethonin
chr18:61816636-61816686	2.36691059	-0.615065834	-401	ENSG00000179676	LINC00305	C18orf20|HsT1235|NCRNA00305
chr3:17781888-17781938	1.297776413	-0.010252381	486	ENSG00000131374	TBC1D5	-
chr11:61957695-61957745	1.079487045	-0.846156922	10	ENSG00000168515	SCGB1D1	LIPA|LPHA|LPNA
chr12:6882083-6882133	1.35233935	-1.72458276	438	ENSG00000089692	LAG3	CD223
chr1:152483675-152483725	1.133443883	-0.825105713	380	ENSG00000186207	LCE5A	LEP18|SPRL5A
chr6:31938886-31938936	1.944345108	-0.512827359	-41	ENSG00000204344	STK19	D6S60|D6S60E|G11|HLA-RP1|RP1
chr9:75766294-75766344	2.897412777	-0.606109147	-328	ENSG00000135046	ANXA1	ANX1|LPC1
chr9:21368203-21368253	1.536032797	-0.293950115	-153	ENSG00000233816	IFNA13	-
chr6:37321337-37321387	1.081077427	-0.216108119	-386	ENSG00000112130	RNF8	hRNF8
chr18:29770081-29770131	1.178360391	-0.472088653	119	ENSG00000141434	MEP1B	-
chr19:851650-851700	1.570150914	-1.54734228	-534	ENSG00000197561	ELANE	ELA2|GE|HLE|HNE|NE|PMN-E|SCN1
chr11:101002045-101002095	1.168407319	-0.017565904	-1526	ENSG00000082175	PGR	NR3C3|PR
chr16:82671520-82671570	1.499841467	-1.542109203	11146	ENSG00000140945	CDH13	CDHH|P105
chr1:152942688-152942738	1.710536645	-0.311392257	-416	ENSG00000184148	SPRR4	-
chr4:156586680-156586730	1.937173404	-0.208672632	-1157	ENSG00000164116	GUCY1A1	GC-SA3|GUC1A3|GUCA3|GUCSA3|GUCY1A3|MYMY6
chr12:57883315-57883365	1.430824974	-0.922508833	-743	ENSG00000123329	ARHGAP9	10C|RGL1
chr2:113669912-113669962	1.95766654	-0.095017806	-611	ENSG00000125571	IL37	FIL1|FIL1(ZETA)|FIL1Z|IL-1F7|IL-1H|IL-1H4|IL-1RP1|IL-37|IL1F7|IL1H4|IL1RP1
chr4:80748660-80748710	2.79074451	-1.435849183	60	ENSG00000251321	PCAT4	GDEP|PCA4|PCAN1
chrX:152338959-152339009	1.482409476	-0.698758448	725	ENSG00000235961	PNMA6A	MA6|PNMA6|PNMA6C
chr11:89541672-89541722	2.227300637	-0.892748182	46	ENSG00000168930	TRIM49	RNF18|TRIM49A|TRIM49L2
chr20:43850511-43850561	2.279570547	-0.135655774	526	ENSG00000124157	SEMG2	SGII
chr15:89182676-89182726	1.31877096	-0.682781059	727	ENSG00000172183	ISG20	CD25|HEM45
chr20:43803637-43803687	2.379425541	-0.173808339	122	ENSG00000124102	PI3	ESI|SKALP|WAP3|WFDC14|cementoin
chr11:131532721-131532771	1.82273602	-0.889580438	704	ENSG00000224795	NTM-AS1	C11orf39
chr6:138539372-138539422	2.522168187	-0.455580995	230	ENSG00000254440	PBOV1	UC28|UROC28|dJ171N11.2
chr22:20103541-20103591	1.977917131	-0.594328493	105	ENSG00000099901	RANBP1	HTF9A
chr21:31768311-31768361	1.288091295	-1.545697941	-56	ENSG00000198390	KRTAP13-1	KAP13.1|KRTAP13.1
chr7:142582859-142582909	1.224950879	-0.13119284	606	ENSG00000165125	TRPV6	ABP/ZF|CAT1|CATL|ECAC2|HSA277909|LP6728|ZFAB
chrX:140926409-140926459	2.081093397	-1.010981949	332	ENSG00000165509	MAGEC3	CT7.2|HCA2|MAGE-C3|MAGEC4
chr2:198815064-198815114	2.408963055	-0.560188191	145663	ENSG00000115896	PLCL1	PLCE|PLCL|PLDL1|PPP1R127|PRIP
chr2:79382913-79382963	3.439504205	-0.111621216	3941	ENSG00000172016	REG3A	HIP|HIP/PAP|INGAP|PAP|PAP-H|PAP1|PBCGF|REG-III|REG3
chr20:23860078-23860128	2.503138379	-0.573666493	277	ENSG00000170367	CST5	-
chr16:89725401-89725451	2.099211109	-0.463566192	971	ENSG00000167523	SPATA33	C16orf55
chr3:190167563-190167613	1.186835048	-0.1197059	77	ENSG00000198398	TMEM207	UNQ846
chr17:32596886-32596936	1.559431848	-0.709457828	-324	ENSG00000108688	CCL7	FIC|MARC|MCP-3|MCP3|NC28|SCYA6|SCYA7
chr4:68995995-68996045	1.433525776	-0.083114459	-433	ENSG00000198092	TMPRSS11F	-
chr7:126882944-126882994	2.034893848	-1.244572671	600	ENSG00000179603	GRM8	GLUR8|GPRC1H|MGLUR8|mGlu8
chr4:155702220-155702270	1.95270775	-0.475915076	-179	ENSG00000151962	RBM46	CT68
chr3:146213648-146213698	2.005234587	-0.73594261	105	ENSG00000163746	PLSCR2	-
chr11:841335-841385	1.123730524	-1.345071209	1169	ENSG00000177700	POLR2L	RBP10|RPABC5|RPB10|RPB10beta|RPB7.6|hRPB7.6
chr19:292070-292120	1.408418954	-0.248190713	-660	ENSG00000141934	PLPP2	LPP2|PAP-2c|PAP2-g|PPAP2C
chr17:43139826-43139876	2.053520041	-0.782820534	1184	ENSG00000136448	NMT1	NMT
chr1:113393176-113393226	2.874365001	-1.187794137	64	ENSG00000215866	LINC01356	-
chr13:102104848-102104898	2.02734122	-0.311473089	-71	ENSG00000198542	ITGBL1	OSCP|TIED
chr11:88910418-88910468	1.702548782	-1.11782049	-597	ENSG00000077498	TYR	ATN|CMM8|OCA1|OCA1A|OCAIA|SHEP3
chrX:78010565-78010615	1.011455438	-0.566444621	7384	ENSG00000147145	LPAR4	GPR23|LPA4|P2RY9|P2Y5-LIKE|P2Y9
chr18:61223564-61223614	2.158071888	-0.440702208	196	ENSG00000166634	SERPINB12	YUKOPIN
chr5:13944491-13944541	1.418784361	-0.195877785	73	ENSG00000039139	DNAH5	CILD3|DNAHC5|HL1|KTGNR|PCD
chr1:2324396-2324446	1.900419788	-1.131153068	1207	ENSG00000157916	RER1	-
chr10:81708991-81709041	1.100554861	-1.377193422	-155	ENSG00000133661	SFTPD	COLEC7|PSP-D|SFTP4|SP-D
chr19:55047721-55047771	2.73329384	-0.399820745	3837	ENSG00000104970	KIR3DX1	KIR3DL0|LENG12
chr1:238055429-238055479	2.012198509	-0.403001569	-1232	ENSG00000116996	ZP4	ZBP|ZP1|ZPB|Zp-4
chr2:207804081-207804131	1.944591116	-0.036877329	-172	ENSG00000144410	CPO	-
chr1:152573450-152573500	2.810939655	-0.37167141	337	ENSG00000244057	LCE3C	LEP15|SPRL3A
chr5:155753616-155753666	1.389398832	-0.889129107	-126	ENSG00000170624	SGCD	35DAG|CMD1L|DAGD|SG-delta|SGCDP|SGD
chrX:77914149-77914199	1.552536843	-1.322741818	651	ENSG00000179300	RTL3	Mar3|Mart3|SIRH9|ZCCHC5|ZHC5
chr7:50629634-50629684	2.078811715	-0.275029279	-891	ENSG00000132437	DDC	AADC
chr1:238053828-238053878	1.810672861	-1.362972189	369	ENSG00000116996	ZP4	ZBP|ZP1|ZPB|Zp-4
chr5:151784441-151784491	1.727911666	-0.533074117	374	ENSG00000132911	NMUR2	FM-4|FM4|NMU-R2|NMU2R|TGR-1|TGR1
chrX:30994266-30994316	1.460163436	-0.511684461	-86780	ENSG00000157625	TAB3	MAP3K7IP3|NAP1
chr8:10383763-10383813	2.484363734	-0.037230472	732	ENSG00000184647	PRSS55	CT153|T-SP1|TSP1|UNQ9391
chr6:52109347-52109397	1.97538775	-0.167197951	-74	ENSG00000112116	IL17F	CANDF6|IL-17F|ML-1|ML1
chr3:46282766-46282816	1.235097513	-1.158838046	-1081	ENSG00000183625	CCR3	CC-CKR-3|CD193|CKR3|CMKBR3
chr10:127513253-127513303	1.786883006	-1.353028846	1174	ENSG00000107949	BCCIP	TOK-1|TOK1
chr1:152973849-152973899	2.725053637	-0.502928529	-349	ENSG00000163209	SPRR3	-
chr7:50628154-50628204	1.61231216	-1.01491693	589	ENSG00000132437	DDC	AADC
chr9:28718459-28718509	1.636221593	-1.768650333	819	ENSG00000174482	LINGO2	LERN3|LRRN6C
chr12:100040922-100040972	1.522190775	-0.088949925	-581	ENSG00000180219	FAM71C	-
chr21:31864374-31864424	2.129441807	-1.207334905	-124	ENSG00000244025	KRTAP19-3	GTRHP|KAP19.3
chr6:52775209-52775259	1.46153767	-0.498005203	-738	ENSG00000174156	GSTA3	GSTA3-3|GTA3
chr2:25141696-25141746	2.81299659	-0.696201585	1165	ENSG00000138031	ADCY3	AC-III|AC3|BMIQ19
chr4:26493496-26493546	1.098434517	-0.059480462	-1479	ENSG00000163394	CCKAR	CCK-A|CCK1-R|CCK1R|CCKRA
chr11:59951557-59951607	1.412379077	-1.362779898	557	ENSG00000110077	MS4A6A	4SPAN3|4SPAN3.2|CD20L3|CDA01|MS4A6|MST090|MSTP090
chr16:78056736-78056786	1.356634679	-1.092526814	318	ENSG00000166509	CLEC3A	CLECSF1
chr16:30937210-30937260	3.473798521	-0.736860107	1339	ENSG00000099364	FBXL19	CXXC11|Fbl19|JHDM1C
chr1:161519396-161519446	1.677918517	-0.81154254	472	ENSG00000203747	FCGR3A	CD16|CD16A|FCG3|FCGR3|FCGRIII|FCR-10|FCRIII|FCRIIIA|IGFR3|IMD20
chr3:186356700-186356750	1.909968186	-1.541884574	-1424	ENSG00000090512	FETUB	16G2|Gugu|IRL685
chr1:152956186-152956236	1.183201895	-0.73535501	-353	ENSG00000169474	SPRR1A	SPRK
chrX:31089692-31089742	1.442631612	-1.113517664	453	ENSG00000132446	FTHL17	CT38
chr20:43836061-43836111	1.107395783	-1.419626555	481	ENSG00000124233	SEMG1	CT103|SEMG|SGI|dJ172H20.2
chr1:158301038-158301088	1.596369795	-0.543905579	258	ENSG00000158485	CD1B	CD1|CD1A|R1
chr17:27039523-27039573	1.022920462	-1.068312119	-623	ENSG00000167525	PROCA1	-
chrX:150903211-150903261	1.157953855	-1.618451793	18	ENSG00000183862	CNGA2	CNCA|CNCA1|CNG2|OCNC1|OCNCALPHA|OCNCa
chr6:30918653-30918703	1.670224977	-0.35255033	3961		HCG21	NCRNA00150
chr18:40695633-40695683	1.037540912	-0.575086091	-1	ENSG00000152214	RIT2	RIBA|RIN|ROC2
chr16:24265703-24265753	1.681586052	-0.223645698	-1146	ENSG00000006116	CACNG3	-
chr18:77793182-77793232	1.030590909	-1.277882428	728	ENSG00000141759	TXNL4A	BMKS|DIB1|DIM1|SNRNP15|TXNL4|U5-15kD
chr1:209858581-209858631	2.347617959	-1.134775029	-919	ENSG00000117594	HSD11B1	11-DH|11-beta-HSD1|CORTRD2|HDL|HSD11|HSD11B|HSD11L|SDR26C1
chr7:39046213-39046263	1.00964661	-0.481143056	6929		POU6F2-AS2	-
chr7:143140674-143140724	1.995595343	-0.611491297	153	ENSG00000185899	TAS2R60	T2R56|T2R60
chr8:75736301-75736351	1.268144464	-1.47447185	-446	ENSG00000137558	PI15	CRISP8|P24TI|P25TI
chr11:55653310-55653360	1.997153976	-0.905856248	2562	ENSG00000124900	TRIM51	SPRYD5|TRIM51A
chr17:56359578-56359628	1.299417117	-1.095292358	-1307	ENSG00000005381	MPO	-
chr17:72619556-72619606	1.393888191	-0.632261089	316	ENSG00000186407	CD300E	CD300LE|CLM-2|CLM2|CMRF35-A5|IREM-2|IREM2|PIgR-2|PIgR2
chr1:192605253-192605303	1.202973506	-0.317040209	10	ENSG00000127074	RGS13	-
chr11:60102449-60102499	1.803716509	-1.098602225	119	ENSG00000166926	MS4A6E	-
chrX:149009895-149009945	1.587217288	-0.492622344	-21	ENSG00000156009	MAGEA8	CT1.8|MAGE8
chr3:45018949-45018999	1.183819904	-0.815403757	1233	ENSG00000075914	EXOSC7	EAP1|RRP42|Rrp42p|hRrp42p|p8
chr1:116310712-116310762	2.464587283	-0.170810856	689	ENSG00000118729	CASQ2	PDIB2
chr19:54785348-54785398	1.652104717	-0.468168699	-340	ENSG00000131042	LILRB2	CD85D|ILT-4|ILT4|LIR-2|LIR2|MIR-10|MIR10
chr7:87109319-87109369	2.411430578	-1.505026568	-4325	ENSG00000005471	ABCB4	ABC21|GBD1|ICP3|MDR2|MDR2/3|MDR3|PFIC-3|PGY3
chr2:167343774-167343824	1.04884921	-0.8401016	-318	ENSG00000136546	SCN7A	NaG|Nav2.1|Nav2.2|SCN6A
chr4:174321584-174321634	1.964261889	-0.11004997	-1212	ENSG00000164106	SCRG1	SCRG-1
chrX:118369571-118369621	1.700861729	-0.677460034	-612	ENSG00000101856	PGRMC1	Dap1|HPR6.6|IZA|MPR
chr21:30392219-30392269	2.917041869	-0.351082629	-552	ENSG00000156253	RWDD2B	C21orf6|GL011
chr12:9913395-9913445	1.175967855	-0.282362004	77	ENSG00000110848	CD69	AIM|BL-AC/P26|CLEC2C|EA1|GP32/28|MLR-3
chr12:29376483-29376533	1.163193366	-0.525769207	-48	ENSG00000064763	FAR2	HEL-S-81|MLSTD1|SDR10E2
chr1:247712591-247712641	1.507895096	-0.237590708	269	ENSG00000169224	GCSAML	C1orf150
chr6:123100907-123100957	1.044329287	-0.219048318	312	ENSG00000164434	FABP7	B-FABP|BLBP|FABPB|MRG
chr8:7343451-7343501	2.421854812	-0.025482879	433	ENSG00000186579	DEFB106A	BD-6|DEFB-6|DEFB106
chr12:13348429-13348479	2.276069616	-0.344523706	-1148	ENSG00000134531	EMP1	CL-20|EMP-1|TMP
chr1:209929512-209929562	2.795809815	-1.082851206	160	ENSG00000009790	TRAF3IP3	T3JAM
chr14:70923895-70923945	1.016751754	-1.056458338	5046	ENSG00000139985	ADAM21	ADAM 21|ADAM31
chr1:182419218-182419268	1.770114676	-0.074826438	-13	ENSG00000121446	RGSL1	RGSL|RGSL2
chr11:60197138-60197188	3.171117477	-0.599656022	101	ENSG00000166930	MS4A5	CD20-L2|CD20L2|TETM4
chr5:22142613-22142663	1.307316571	-0.136131185	177	ENSG00000168967	PMCHL1	-
chrX:149010149-149010199	2.982549583	-0.103334633	233	ENSG00000156009	MAGEA8	CT1.8|MAGE8
chr2:207803693-207803743	2.07165228	-0.118234761	-560	ENSG00000144410	CPO	-
chr21:32127416-32127466	2.571805006	-0.013397469	305	ENSG00000187005	KRTAP21-1	KAP21.1
chr11:102576094-102576144	1.536938917	-0.189231152	349	ENSG00000137675	MMP27	MMP-27
chr8:139164635-139164685	2.618217638	-0.557316341	-68872		LOC401478	-
chrX:38210221-38210271	1.853777093	-0.239357294	-1490	ENSG00000036473	OTC	OCTD
chr11:5322976-5323026	1.322287338	-0.664170677	175	ENSG00000183251	OR51B4	HOR5'Beta1
chr6:49754848-49754898	2.563362785	-0.45906438	180	ENSG00000170950	PGK2	HEL-S-272|PGKB|PGKPS|dJ417L20.2
chr20:23433349-23433399	1.429430912	-0.524616072	108	ENSG00000125831	CST11	CST8L|CTES2|SC13|dJ322G13.6
chr1:85331899-85331949	1.069540805	-1.489290996	26972	ENSG00000171517	LPAR3	EDG7|Edg-7|GPCR|HOFNH30|LP-A3|LPA3|RP4-678I3
chr7:34698188-34698238	1.921080771	-0.478486755	316	ENSG00000187258	NPSR1	ASRT2|GPR154|GPRA|NPSR|PGR14|VRR1
chr7:121773889-121773939	2.375139266	-0.098931853	10430	ENSG00000008311	AASS	LKR/SDH|LKRSDH|LORSDH
chr8:87756528-87756578	1.045188296	-0.340854145	-650	ENSG00000170289	CNGB3	ACHM1
chr16:76343868-76343918	3.292861596	-1.914144079	158	ENSG00000152910	CNTNAP4	CASPR4
chr11:60223291-60223341	2.170575097	-1.072592319	34	ENSG00000156738	MS4A1	B1|Bp35|CD20|CVID5|LEU-16|MS4A2|S7
chr19:19627922-19627972	3.27171256	-0.748547467	928	ENSG00000186010	NDUFA13	B16.6|CDA016|CGI-39|GRIM-19|GRIM19
chr14:99177777-99177827	1.659189657	-1.908255154	-148	ENSG00000176605	C14orf177	-
chr11:117069479-117069529	1.418284739	-0.11379363	-506	ENSG00000149591	TAGLN	SM22|SM22-alpha|SMCC|TAGLN1|WS3-10
chr21:32253760-32253810	2.112920249	-1.593101519	89	ENSG00000182591	KRTAP11-1	HACL-1|HACL1|KAP11.1
chr19:46798869-46798919	1.142999897	-0.602366702	-1409	ENSG00000124440	HIF3A	HIF-3A|HIF3-alpha-1|IPAS|MOP7|PASD7|bHLHe17
chr9:105758091-105758141	1.815522518	-0.819196453	523	ENSG00000155833	CYLC2	-
chr1:20446657-20446707	2.553599859	-0.03153582	-623	ENSG00000117215	PLA2G2D	PLA2IID|SPLASH|sPLA2-IID|sPLA2S
chr11:73586776-73586826	2.950403391	-0.133034875	-943	ENSG00000175575	PAAF1	PAAF|Rpn14|WDR71
chr19:852813-852863	1.115555683	-2.180726381	629	ENSG00000197561	ELANE	ELA2|GE|HLE|HNE|NE|PMN-E|SCN1
chr4:164536228-164536278	1.894532028	-0.512651099	-1477	ENSG00000145416	Mar-01	MARCH-I|RNF171
chr19:42193084-42193134	3.07956019	-0.625805796	-903	ENSG00000007306	CEACAM7	CGM2
chr16:839581-839631	3.312114521	-0.631975623	984	ENSG00000127586	CHTF18	C16orf41|C321D2.2|C321D2.3|C321D2.4|CHL12|Ctf18|RUVBL
chr9:21166245-21166295	1.5333265	-0.224743914	389	ENSG00000137080	IFNA21	IFN-alphaI|LeIF F|leIF-F
chr11:118084920-118084970	1.402465143	-1.624632031	-871	ENSG00000160593	JAML	AMICA|AMICA1|CREA7-1|CREA7-4|Gm638
chr13:43354674-43354724	1.691482249	-0.769677483	-987	ENSG00000179813	FAM216B	C13orf30
chr10:90712767-90712817	1.412365885	-0.509351302	-158	ENSG00000107796	ACTA2	ACTSA
chr22:17073594-17073644	1.429975867	-0.900018233	81	ENSG00000198445	CCT8L2	CESK1
chr16:20363711-20363761	1.608815391	-0.191275882	464	ENSG00000169344	UMOD	ADMCKD2|FJHN|HNFJ|HNFJ1|MCKD2|THGP|THP
chr6:66205227-66205277	1.956305396	-0.339587038	84445	ENSG00000188107	EYS	C6orf178|C6orf179|C6orf180|EGFL10|EGFL11|RP25|SPAM|bA166P24.2|bA307F22.3|bA74E24.1|dJ1018A4.2|dJ22I17.2|dJ303F19.1
chr14:21359943-21359993	1.875171555	-1.450195269	406	ENSG00000169397	RNASE3	ECP|RAF1|RNS3
chr1:158259926-158259976	1.503251209	-0.118488201	388	ENSG00000158481	CD1C	BDCA1|CD1|CD1A|R7
chr10:118957259-118957309	1.654878094	-0.789279636	284	ENSG00000186795	KCNK18	K2p18.1|MGR13|TRESK|TRESK-2|TRESK2|TRIK
chr12:55029147-55029197	1.376259929	-0.397683675	-509	ENSG00000135413	LACRT	-
chr19:10222175-10222225	1.117031806	-0.24096467	3	ENSG00000244165	P2RY11	P2Y11
chr10:43763042-43763092	1.101206204	-0.883708864	-700	ENSG00000198915	RASGEF1A	CG4853
chr16:3254567-3254617	1.100985741	-0.566172017	345	ENSG00000168124	OR1F1	OLFMF|OR16-36|OR16-37|OR16-88|OR16-89|OR16-90|OR1F10|OR1F13P|OR1F4|OR1F5|OR1F6|OR1F7|OR1F8|OR1F9|OR3-145|ORL1023
chr12:4755073-4755123	2.13494678	-0.583031806	3115	ENSG00000111254	AKAP3	AKAP 110|AKAP110|CT82|FSP95|HEL159|PRKA3|SOB1
chrX:127185902-127185952	1.923573191	-0.239525755	455	ENSG00000123165	ACTRT1	AIP1|ARIP1|ARPT1|HSD27
chr19:51375893-51375943	1.28006056	-1.315330426	-771	ENSG00000167751	KLK2	KLK2A2|hGK-1|hK2
chr1:89531456-89531506	1.646612598	-0.031321116	-438	ENSG00000117228	GBP1	-
chr8:6783987-6784037	1.830803502	-0.704794107	-414	ENSG00000164822	DEFA6	DEF6|HD-6
chr22:22874447-22874497	1.09394223	-0.723723989	152	ENSG00000169548	ZNF280A	3'OY11.1|SUHW1|ZNF280|ZNF636
chr4:156825203-156825253	1.999077145	-0.555695117	383	ENSG00000151790	TDO2	HYPTRP|TDO|TO|TPH2|TRPO
chr17:7082562-7082612	1.068086999	-0.130860464	296	ENSG00000141505	ASGR1	ASGPR|ASGPR1|CLEC4H1|HL-1
chr11:124481614-124481664	1.386775377	-0.056269775	186	ENSG00000154143	PANX3	PX3
chr3:98250382-98250432	1.294487959	-0.42638153	-336	ENSG00000154165	GPR15	BOB
chr1:159684431-159684481	1.683467622	-0.256939227	-77	ENSG00000132693	CRP	PTX1
chr14:53163204-53163254	1.560039234	-0.685304617	-580	ENSG00000197930	ERO1A	ERO1-L|ERO1-L-alpha|ERO1-alpha|ERO1L|ERO1LA|Ero1alpha
chr1:153068231-153068281	2.577916176	-0.154037231	-1252	ENSG00000203785	SPRR2E	-
chrX:114523818-114523868	2.317946249	-0.232673402	-440	ENSG00000102021	LUZP4	CT-28|CT-8|CT28|HOM-TES-85
chr8:38326574-38326624	1.942664468	-1.440194731	-247	ENSG00000077782	FGFR1	BFGFR|CD331|CEK|ECCL|FGFBR|FGFR-1|FLG|FLT-2|FLT2|HBGFR|HH2|HRTFDS|KAL2|N-SAM|OGD|bFGF-R-1
chr6:160328002-160328052	1.879414736	-0.032634408	53	ENSG00000130368	MAS1	MAS|MGRA
chr1:157670710-157670760	1.320193859	-1.496057745	-73	ENSG00000160856	FCRL3	CD307c|FCRH3|IFGP3|IRTA3|SPAP2
chr1:152783674-152783724	1.329566589	-1.420098439	-748	ENSG00000196734	LCE1B	LEP2|SPRL2A
chr7:127256676-127256726	1.442685486	-0.996657772	-921	ENSG00000106331	PAX4	KPD|MODY9
chr6:90603803-90603853	1.78318877	-0.244737513	-360	ENSG00000135355	GJA10	CX62
chr11:5290746-5290796	1.571140583	-0.205342722	602	ENSG00000213931	HBE1	HBE
chr15:25231326-25231376	1.138118826	-0.181123938	-721	ENSG00000239014	SNORD108	HBII-437
chr8:134072427-134072477	1.652981094	-0.867900236	151	ENSG00000155926	SLA	SLA1|SLAP
chr2:238599761-238599811	1.223944704	-1.077150711	-1021	ENSG00000124831	LRRFIP1	FLAP-1|FLAP1|FLIIAP1|GCF-2|GCF2|HUFI-1|TRIP
chr19:841082-841132	1.923878914	-0.673734609	122	ENSG00000196415	PRTN3	ACPA|AGP7|C-ANCA|CANCA|MBN|MBT|NP-4|NP4|P29|PR-3|PR3
chr9:27524436-27524486	1.931328721	-0.249372513	149	ENSG00000147896	IFNK	IFNT1|INFE1
chr6:49755190-49755240	2.208014498	-0.965824949	-162	ENSG00000170950	PGK2	HEL-S-272|PGKB|PGKPS|dJ417L20.2
chr12:4699618-4699668	1.49144322	-1.042191797	405	ENSG00000010219	DYRK4	-
chr9:9019757-9019807	2.578417816	-0.048505963	161764		PTPRD-AS1	-
chr1:158322845-158322895	1.008185385	-0.410834579	-616	ENSG00000158488	CD1E	CD1A|R2
chr5:9631216-9631266	2.258213154	-0.457098722	-778	ENSG00000169777	TAS2R1	T2R1|TRB7
chr1:196911888-196911938	1.470849196	-0.667881288	-985	ENSG00000080910	CFHR2	CFHL2|FHR2|HFL3
chr3:52721277-52721327	1.972802271	-0.739865356	1366	ENSG00000163938	GNL3	C77032|E2IG3|NNP47|NS
chr6:76783708-76783758	1.586117501	-0.682269407	-1338	ENSG00000112706	IMPG1	GP147|IPM150|SPACR|VMD4
chr2:131101440-131101490	2.180084	-1.472006589	-1211	ENSG00000136710	CCDC115	CDG2O|ccp1
chr16:739598-739648	2.264191169	-0.120947539	801	ENSG00000127580	WDR24	C16orf21|JFP7
chr22:37214864-37214914	1.013064764	-1.312510285	628	ENSG00000100362	PVALB	D22S749
chr7:126883640-126883690	1.62563567	-1.267654969	-96	ENSG00000179603	GRM8	GLUR8|GPRC1H|MGLUR8|mGlu8
chr20:44330841-44330891	1.42673197	-0.183719429	211	ENSG00000168634	WFDC13	C20orf138|WAP13|dJ601O1.3
chr19:4181854-4181904	1.738913113	-0.38844093	424	ENSG00000077463	SIRT6	SIR2L6
chr19:4558119-4558169	1.271645877	-1.499789031	1627	ENSG00000167680	SEMA6B	SEM-SEMA-Y|SEMA-VIB|SEMAN|semaZ
chr18:61816543-61816593	1.989062438	-1.182640135	-308	ENSG00000179676	LINC00305	C18orf20|HsT1235|NCRNA00305
chr8:82396644-82396694	1.177443729	-0.267010452	-1196	ENSG00000170323	FABP4	A-FABP|AFABP|ALBP|HEL-S-104|aP2
chrX:26210523-26210573	3.330638809	-0.292246238	-9	ENSG00000176746	MAGEB6	CT3.4|MAGE-B6|MAGEB6A
chr3:3152530-3152580	2.151563154	-0.006251257	-497	ENSG00000091181	IL5RA	CD125|CDw125|HSIL5R3|IL5R
chr14:65876865-65876915	1.41189697	-0.009888915	-420	ENSG00000033170	FUT8	-
chr2:113670582-113670632	1.139228302	-0.294790747	59	ENSG00000125571	IL37	FIL1|FIL1(ZETA)|FIL1Z|IL-1F7|IL-1H|IL-1H4|IL-1RP1|IL-37|IL1F7|IL1H4|IL1RP1
chr1:175376028-175376078	1.937955184	-0.300638251	-213824	ENSG00000235750	KIAA0040	-
chr11:70507825-70507875	1.033926998	-2.266914902	95	ENSG00000162105	SHANK2	AUTS17|CORTBP1|CTTNBP1|ProSAP1|SHANK|SPANK-3
chr10:115511504-115511554	1.189532716	-0.650638105	316	ENSG00000148735	PLEKHS1	C10orf81|HEL185|bA211N11.2
chr8:69350061-69350111	1.101609964	-0.5470734	-106360	ENSG00000248801	C8orf34-AS1	-
chr20:44175957-44176007	1.351434189	-0.356139127	83	ENSG00000101448	EPPIN	CT71|CT72|SPINLW1|WAP7|WFDC7|dJ461P17.2
chr11:59856358-59856408	1.068217631	-1.719866479	246	ENSG00000149534	MS4A2	APY|ATOPY|FCER1B|FCERI|IGEL|IGER|IGHER|MS4A1
chr8:144000015-144000065	1.739765644	-0.991027023	-781	ENSG00000179142	CYP11B2	ALDOS|CPN2|CYP11B|CYP11BL|CYPXIB2|P-450C18|P450C18|P450aldo
chr3:2142391-2142441	2.3097011	-1.371905338	1866	ENSG00000144619	CNTN4	AXCAM|BIG-2
chr14:96722306-96722356	1.580437765	-1.368104812	-216	ENSG00000100739	BDKRB1	B1BKR|B1R|BDKRB2|BKB1R|BKR1|BRADYB1
chr18:24220737-24220787	1.940663812	-0.399061268	-454	ENSG00000134504	KCTD1	C18orf5
chrX:133593670-133593720	1.951110126	-0.493128583	-480	ENSG00000165704	HPRT1	HGPRT|HPRT
chr1:159046973-159047023	1.196580774	-2.35353475	-307	ENSG00000163568	AIM2	PYHIN4
chr3:51895618-51895668	1.795259706	-0.288922629	-2	ENSG00000184345	IQCF2	-
chr8:6837381-6837431	3.35823697	-1.008899616	208	ENSG00000240247	DEFA1B	HNP-1|HP-1|HP1
chr12:7081178-7081228	1.567859939	-0.768179112	1259	ENSG00000126749	EMG1	C2F|Grcc2f|NEP1
chr11:64571899-64571949	3.578862209	-0.439663963	-1198	ENSG00000168067	MAP4K2	BL44|GCK|RAB8IP
chr11:60145275-60145325	2.421627598	-0.72844227	-658	ENSG00000166927	MS4A7	4SPAN2|CD20L4|CFFM4|MS4A8
chr3:142895375-142895425	3.420729943	-0.899311694	56782	ENSG00000175040	CHST2	C6ST|GST-2|GST2|Gn6ST-1|HEL-S-75|glcNAc6ST-1
chr10:90712478-90712528	1.390600402	-0.405822194	131	ENSG00000107796	ACTA2	ACTSA
chr1:159046391-159046441	1.069030112	-0.702887553	275	ENSG00000163568	AIM2	PYHIN4
chr20:1639325-1639375	2.23508609	-0.675503321	-925	ENSG00000089012	SIRPG	CD172g|SIRP-B2|SIRPB2|SIRPgamma|bA77C3.1
chr16:20416475-20416525	1.408948072	-0.133688197	-467	ENSG00000169340	PDILT	PDIA7
chr2:238473800-238473850	2.018744481	-0.211567121	-1392	ENSG00000071677	PRLH	PRH|PRRP
chr18:61222687-61222737	2.630700673	-1.57127972	-681	ENSG00000166634	SERPINB12	YUKOPIN
chr1:227924115-227924165	1.101423666	-0.171038148	744	ENSG00000143740	SNAP47	C1orf142|ESFI5812|HEL-S-290|HEL170|SNAP-47|SVAP1
chr7:31380572-31380622	1.671335724	-0.958283656	-59	ENSG00000164600	NEUROD6	Atoh2|MATH2|Math-2|NEX1M|Nex1|bHLHa2
chr1:160709239-160709289	1.029557305	-0.378301536	417	ENSG00000026751	SLAMF7	19A|CD319|CRACC|CS1
chr19:50381908-50381958	1.181022152	-1.148621084	-320	ENSG00000204673	AKT1S1	Lobe|PRAS40
chr1:152486950-152487000	1.942534491	-0.049515818	-3	ENSG00000169509	CRCT1	C1orf42|NICE-1|NICE1
chr20:24929716-24929766	1.678846863	-0.390238842	-125	ENSG00000077984	CST7	CMAP
chr4:91761695-91761745	1.036459017	-0.787300592	605538	ENSG00000184305	CCSER1	FAM190A
chr12:60082038-60082088	2.454658552	-0.038105077	-1055	ENSG00000118596	SLC16A7	MCT2
chr9:139642875-139642925	1.051713454	-0.073628074	80	ENSG00000267206	LCN6	LCN5|UNQ643|hLcn5
chr6:132023285-132023335	2.437733059	-0.113415203	-769	ENSG00000180658	OR2A4	OR2A10
chr1:157746930-157746980	1.639967406	-0.720631775	-33	ENSG00000132704	FCRL2	CD307b|FCRH2|IFGP4|IRTA4|SPAP1|SPAP1A|SPAP1B|SPAP1C
chr9:21440836-21440886	2.803636443	-0.426485709	408	ENSG00000197919	IFNA1	IFL|IFN|IFN-ALPHA|IFN-alphaD|IFNA13|IFNA@
chr17:56314779-56314829	2.131922849	-0.082332323	-983	ENSG00000167419	LPO	SPO
chr7:122635522-122635572	2.438938815	-1.43596076	207	ENSG00000128519	TAS2R16	T2R16
chr21:44588552-44588602	1.04790004	-0.067380185	-541	ENSG00000160202	CRYAA	CRYA1|CTRCT9|HSPB4
chr2:100926650-100926700	1.091736163	-0.184218389	12520	ENSG00000170500	LONRF2	RNF192
chr3:140397089-140397139	2.231568819	-0.562500536	248	ENSG00000155890	TRIM42	PPP1R40|T4A1
chr1:168513067-168513117	2.637736225	-0.256131228	143	ENSG00000143185	XCL2	SCM-1b|SCM1B|SCYC2
chr1:206971195-206971245	1.968573265	-0.785781802	-995	ENSG00000142224	IL19	IL-10C|MDA1|NG.1|ZMDA1
chr19:39369277-39369327	1.354819547	-0.241027397	-383	ENSG00000187994	RINL	-
chr12:10560277-10560327	1.639474358	-0.275097015	2054	ENSG00000183542	KLRC4	NKG2-F|NKG2F
chr5:57786356-57786406	1.456926984	-1.224256345	-881	ENSG00000175857	GAPT	C5orf29
chr11:5009311-5009361	2.175853115	-0.206763513	-85	ENSG00000167346	MMP26	-
chr20:44168753-44168803	1.465709026	-0.403214677	-644	ENSG00000243543	WFDC6	C20orf171|HEL-S-295|WAP6|dJ461P17.11
chr16:20338808-20338858	1.396623952	-0.864315712	109	ENSG00000169347	GP2	ZAP75
chr4:95264019-95264069	2.018157424	-1.268643767	-17	ENSG00000163106	HPGDS	GSTS|GSTS1|GSTS1-1|PGD2|PGDS
chr1:196787850-196787900	1.807569982	-0.699243587	-986	ENSG00000244414	CFHR1	CFHL|CFHL1|CFHL1P|CFHR1P|FHR1|H36-1|H36-2|HFL1|HFL2
chr18:46987532-46987582	1.1957876	-0.831367504	-454	ENSG00000141627	DYM	DMC|SMC
chr7:142456124-142456174	1.888832975	-1.989049096	-1170	ENSG00000204983	PRSS1	TRP1|TRY1|TRY4|TRYP1
chr11:18270341-18270391	2.111682508	-0.064903278	-145	ENSG00000255071	SAA2-SAA4	-
chr1:198509669-198509719	1.773297083	-0.615600486	381	ENSG00000151418	ATP6V1G3	ATP6G3|Vma10
chr19:51273924-51273974	1.308353317	-0.469438084	228	ENSG00000142511	GPR32	RVDR1
chr8:24242109-24242159	2.129477428	-0.532172866	336	ENSG00000134028	ADAMDEC1	M12.219
chr11:19082514-19082564	1.895104798	-0.212775839	-311	ENSG00000183695	MRGPRX2	MGRG3|MRGX2
chrX:78200041-78200091	1.838973418	-0.686897723	-763	ENSG00000078589	P2RY10	LYPSR2|P2Y10
chr5:176732122-176732172	1.523462312	-1.059024713	1384	ENSG00000169230	PRELID1	CGI-106|PRELI|PX19|SBBI12
chr5:134783075-134783125	1.563428478	-0.71446533	-62	ENSG00000251380	DCANP1	C5orf20|DCNP1
chr12:55041379-55041429	2.236849716	-0.469034643	873	ENSG00000161634	DCD	AIDD|DCD-1|DSEP|HCAP|PIF
chr3:148581837-148581887	2.589604435	-1.142719626	-1181	ENSG00000163751	CPA3	MC-CPA
chr18:28957111-28957161	1.611290731	-0.865334883	396	ENSG00000175065	DSG4	CDGF13|CDHF13|HYPT6|LAH
chr1:220266799-220266849	1.268479919	-0.172414912	-631	ENSG00000067704	IARS2	CAGSSS|ILERS
chr11:60223238-60223288	1.597247929	-0.746330154	-19	ENSG00000156738	MS4A1	B1|Bp35|CD20|CVID5|LEU-16|MS4A2|S7
chrX:36065857-36065907	1.194994763	-0.557820321	128031	ENSG00000165164	CFAP47	CHDC2|CXorf22|CXorf30|CXorf59
chr22:29977742-29977792	1.676990866	-0.208119096	-441	ENSG00000184117	NIPSNAP1	-
chr5:135231526-135231576	1.411954142	-0.283517184	-35	ENSG00000145839	IL9	HP40|IL-9|P40
chr10:54531345-54531395	2.189898803	-0.621293428	90	ENSG00000165471	MBL2	COLEC1|HSMBPC|MBL|MBL2D|MBP|MBP-C|MBP1|MBPD
chr16:49378497-49378547	2.1553354	-0.687260961	-29197	ENSG00000166152	C16orf78	-
chr19:6462999-6463049	1.653661512	-0.22354571	-764	ENSG00000130545	CRB3	-
chr1:159557257-159557307	1.19847149	-0.643478548	-334	ENSG00000132703	APCS	HEL-S-92n|PTX2|SAP
chr11:2181866-2181916	1.976636316	-0.443179237	548	ENSG00000129965	INS-IGF2	INSIGF
chr3:140396803-140396853	2.124525219	-0.085153544	-38	ENSG00000155890	TRIM42	PPP1R40|T4A1
chr6:46884362-46884412	2.38747227	-0.708071964	5327	ENSG00000069122	ADGRF5	GPR116|KPG_001
chr21:31802829-31802879	2.06066264	-1.017229481	282	ENSG00000186971	KRTAP13-4	KAP13.4
chr8:24240597-24240647	1.84819755	-0.258166977	-1176	ENSG00000134028	ADAMDEC1	M12.219
chr7:141957702-141957752	2.365849421	-1.487601508	151	ENSG00000258223	PRSS58	PRSS1|TRY1|TRYX3|UNQ2540
chr6:11778902-11778952	1.094958101	-0.287607743	353	ENSG00000111863	ADTRP	AIG1L|C6orf105|dJ413H6.1
chr20:58631038-58631088	1.516643115	-0.359984857	83		C20orf197	-
chr5:70671764-70671814	1.256985729	-0.170051707	177	ENSG00000169040	PMCHL2	-
chr3:14165186-14165236	1.680215768	-0.639418542	1160	ENSG00000163528	CHCHD4	MIA40|TIMM40
chr4:156787800-156787850	1.099157552	-0.018920575	-400	ENSG00000256394	ASIC5	ACCN5|HINAC|INAC
chr7:34697493-34697543	1.815506162	-0.620031327	-333	ENSG00000187258	NPSR1	ASRT2|GPR154|GPRA|NPSR|PGR14|VRR1
chr16:2587080-2587130	2.300404794	-0.828593475	-860	ENSG00000140992	PDPK1	PDK1|PDPK2|PDPK2P|PRO0461
chr17:39525921-39525971	2.16188585	-0.023729967	106	ENSG00000131738	KRT33B	HA3II|Ha-3II|K33B|KRTHA3A|KRTHA3B|hHa3-II
chr11:5248566-5248616	1.793659695	-0.137305418	-290	ENSG00000244734	HBB	CD113t-C|beta-globin
chr9:16729103-16729153	1.789014492	-0.339820739	2316	ENSG00000234779	BNC2-AS1	-
chr1:159258877-159258927	2.054962971	-1.504517833	-602	ENSG00000179639	FCER1A	FCE1A|FcERI
chr19:49258131-49258181	1.424693013	-0.643728658	491	ENSG00000174951	FUT1	H|HH|HSC
chr19:19029194-19029244	1.116852291	-1.147980651	980	ENSG00000105669	COPE	epsilon-COP
chr1:153013830-153013880	1.099826378	-0.051652583	-261	ENSG00000163216	SPRR2D	-
chr11:65794352-65794402	1.087515999	-0.677008878	-389	ENSG00000175294	CATSPER1	CATSPER|SPGF7
chr3:50311213-50311263	1.279709456	-1.025837493	571	ENSG00000283848	MIR6872	hsa-mir-6872
chr3:51895692-51895742	2.203116545	-0.616895986	72	ENSG00000184345	IQCF2	-
chr8:121825470-121825520	1.890561475	-0.337553428	-1186	ENSG00000172164	SNTB1	59-DAP|A1B|BSYN2|DAPA1B|SNT2|SNT2B1|TIP-43
chr17:34626054-34626104	1.386695587	-0.56551852	-348		CCL3L1	464.2|D17S1718|G0S19-2|LD78|LD78-beta(1-70)|LD78BETA|MIP1AP|SCYA3L|SCYA3L1
chr19:33863876-33863926	2.071985204	-0.102488171	-674	ENSG00000153879	CEBPG	GPE1BP|IG/EBP-1
chr3:142893947-142893997	3.416171359	-0.781290651	55354	ENSG00000175040	CHST2	C6ST|GST-2|GST2|Gn6ST-1|HEL-S-75|glcNAc6ST-1
chr5:179920582-179920632	2.066989378	-1.197219527	-792	ENSG00000113300	CNOT6	CCR4|Ccr4a
chr22:41216316-41216366	2.672367906	-0.718400571	-938	ENSG00000100372	SLC25A17	PMP34
chr10:102821848-102821898	1.788761115	-0.991865192	874	ENSG00000107821	KAZALD1	BONO1|FKSG28|FKSG40|IGFBP-rP10
chr5:104434827-104434877	2.348255386	-0.19684003	-323	ENSG00000232159	RAB9BP1	RAB9P1
chr1:231472445-231472495	2.615036159	-0.665747728	1148	ENSG00000116903	EXOC8	EXO84|Exo84p|SEC84
chr11:18287647-18287697	2.010224823	-0.392082028	-100	ENSG00000173432	SAA1	PIG4|SAA|SAA2|TP53I4
chr7:142828356-142828406	2.843556729	-0.356281553	-793	ENSG00000159763	PIP	GCDFP-15|GCDFP15|GPIP4
chr7:123484898-123484948	1.957430012	-0.207084623	-300	ENSG00000106302	HYAL4	CSHY
chr12:21525662-21525712	1.146312134	-0.362133734	-115	ENSG00000121351	IAPP	DAP|IAP
chr21:31812603-31812653	1.239753242	-1.4447874	31	ENSG00000186970	KRTAP15-1	KAP15.1
chr8:24297874-24297924	2.426671852	-0.645303187	-610	ENSG00000069206	ADAM7	ADAM 7|ADAM-7|EAPI|GP-83|GP83
chr8:139165052-139165102	1.397318495	-0.710046729	-69289		LOC401478	-
chr9:21409505-21409555	1.963669444	-1.498057673	384	ENSG00000120242	IFNA8	IFN-alphaB
chr2:166626783-166626833	1.055869536	-0.359330826	23995	ENSG00000115339	GALNT3	GalNAc-T3|HFTC|HHS
chr2:234824933-234824983	1.394570307	-0.217075436	-1085	ENSG00000144481	TRPM8	LTRPC6|LTrpC-6|TRPP8|trp-p8
chr2:200819070-200819120	2.063357786	-0.324456503	-945	ENSG00000162972	MAIP1	C2orf47
chr9:104358101-104358151	1.64281564	-0.686316404	-843	ENSG00000188386	PPP3R2	PPP3RL
chr11:85566560-85566610	2.183744645	-0.439056934	441	ENSG00000150676	CCDC83	CT148|HSD9
chr2:113593785-113593835	1.08791952	-0.050697469	546	ENSG00000125538	IL1B	IL-1|IL1-BETA|IL1F2
chr3:134513690-134513740	1.21286616	-0.460041058	-384	ENSG00000154928	EPHB1	ELK|EPHT2|Hek6|NET
chr8:53322321-53322371	1.50456679	-0.080284022	93	ENSG00000147488	ST18	NZF3|ZC2H2C3|ZC2HC10|ZNF387
chr14:21359415-21359465	1.037616852	-0.648883331	-122	ENSG00000169397	RNASE3	ECP|RAF1|RNS3
chr6:25754219-25754269	2.712847326	-0.924328337	-683	ENSG00000146039	SLC17A4	KAIA2138
chr18:24445318-24445368	2.350988314	-0.032595024	71		AQP4-AS1	C18orf16|CHST9-AS1
chr6:46761090-46761140	1.754339474	-0.397252506	21	ENSG00000112818	MEP1A	PPHA
chrX:26210712-26210762	2.121107101	-0.069308755	180	ENSG00000176746	MAGEB6	CT3.4|MAGE-B6|MAGEB6A
chr13:46275352-46275402	1.53565961	-1.584958865	-58		LINC01055	-
chr2:79383891-79383941	2.552025177	-0.82847687	2963	ENSG00000172016	REG3A	HIP|HIP/PAP|INGAP|PAP|PAP-H|PAP1|PBCGF|REG-III|REG3
chr1:120050104-120050154	1.264661714	-0.378839652	303	ENSG00000203857	HSD3B1	3BETAHSD|HSD3B|HSDB3|HSDB3A|I|SDR11E1
chr7:87343956-87344006	1.010751916	-0.819899669	-1342	ENSG00000085563	ABCB1	ABC20|CD243|CLCS|GP170|MDR1|P-GP|PGY1
chr11:130542897-130542947	1.11832903	-0.576937311	71		C11orf44	-
chr4:175839604-175839654	1.793428765	-0.8618794	120	ENSG00000168594	ADAM29	CT73|svph1
chr21:31797932-31797982	2.913529606	-1.731594363	287	ENSG00000240432	KRTAP13-3	KAP13.3
chr11:18193360-18193410	1.703333637	-0.763907408	-999	ENSG00000179817	MRGPRX4	GPCR|MRGX4|SNSR6
chr20:31671234-31671284	2.261104876	-0.471742355	1941	ENSG00000186191	BPIFB4	C20orf186|LPLUNC4|RY2G5|dJ726C3.5
chr20:16729319-16729369	1.311179519	-0.434620301	346	ENSG00000125879	OTOR	FDP|MIAL1
chr19:4229887-4229937	1.505537053	-0.594109224	372	ENSG00000105246	EBI3	IL-27B|IL27B|IL35B
chr14:21526351-21526401	1.478400968	-0.11291895	395	ENSG00000173431	RNASE8	RAE2
chr8:145580818-145580868	1.2065843	-0.933819569	1340	ENSG00000182325	FBXL6	FBL6|FBL6A|PP14630
chr3:131754273-131754323	2.146510437	-1.142821321	-12	ENSG00000196353	CPNE4	COPN4|CPN4
chr17:3100972-3101022	1.45287757	-1.764706614	186	ENSG00000172150	OR1A2	OR17-6
chr3:191179074-191179124	1.78841686	-0.988079712	147	ENSG00000253548	PYDC2	POP2|cPOP2
chr4:82126025-82126075	2.776771883	-0.460144329	10221	ENSG00000138669	PRKG2	PKG2|PRKGR2|cGK2|cGKII
chr1:160549158-160549208	1.343690945	-0.079507497	123	ENSG00000066294	CD84	LY9B|SLAMF5|hCD84|mCD84
chr10:52008593-52008643	1.950304357	-0.592873425	-248	ENSG00000188611	ASAH2	BCDase|HNAC1|LCDase|N-CDase|NCDase
chr21:31813075-31813125	3.08268142	-1.105337625	503	ENSG00000186970	KRTAP15-1	KAP15.1
chr1:20249430-20249480	2.133998853	-0.426509535	655	ENSG00000188784	PLA2G2E	GIIE sPLA2|sPLA2-IIE
chr3:10184319-10184369	2.549564261	-1.95521949	1025	ENSG00000134086	VHL	HRCA1|RCA1|VHL1|pVHL
chr6:32732585-32732635	1.932746138	-0.277883383	-1280	ENSG00000232629	HLA-DQB2	HLA-DQB1|HLA-DXB
chr5:6632086-6632136	1.032876479	-0.577924127	-1324	ENSG00000145545	SRD5A1	S5AR 1
chr11:84634735-84634785	1.179888675	-0.123741105	-295	ENSG00000150672	DLG2	PPP1R58|PSD-93|PSD93|chapsyn-110
chr4:78432403-78432453	1.079744894	-1.114233482	-479	ENSG00000156234	CXCL13	ANGIE|ANGIE2|BCA-1|BCA1|BLC|BLR1L|SCYB13
chr6:132022490-132022540	3.055009632	-0.103458515	26	ENSG00000180658	OR2A4	OR2A10
chrX:150903247-150903297	1.925832239	-1.125763933	54	ENSG00000183862	CNGA2	CNCA|CNCA1|CNG2|OCNC1|OCNCALPHA|OCNCa
chr1:76397847-76397897	1.727645359	-0.265374244	244	ENSG00000154007	ASB17	Asb-17
chr19:40853164-40853214	1.363454493	-0.487407401	1127	ENSG00000160392	C19orf47	-
chr11:104840036-104840086	1.325121412	-0.545896932	-736	ENSG00000196954	CASP4	ICE(rel)II|ICEREL-II|ICH-2|Mih1|Mih1/TX|TX
chrX:19100990-19101040	2.038851932	-0.119061954	39740	ENSG00000173698	ADGRG2	CBAVDX|EDDM6|GPR64|HE6|TM7LN2
chr11:59823993-59824043	1.415674264	-1.529901519	-83	ENSG00000149516	MS4A3	CD20L|HTM4
chr8:86290878-86290928	2.457529315	-0.59054205	-520	ENSG00000133742	CA1	CA-I|CAB|Car1|HEL-S-11
chr21:39577230-39577280	1.066294826	-0.550608826	-995	ENSG00000233316	DSCR10	-
chr8:6838024-6838074	1.960693347	-1.429102585	-435	ENSG00000240247	DEFA1B	HNP-1|HP-1|HP1
chr4:164534752-164534802	1.761214846	-0.045628178	-1	ENSG00000145416	Mar-01	MARCH-I|RNF171
chr8:7288014-7288064	2.271325638	-0.307255249	-169	ENSG00000177243	DEFB103B	BD-3|DEFB-3|DEFB103|DEFB3|HBD-3|HBD3|HBP-3|HBP3
chr2:49382159-49382209	2.5601212	-0.29456674	-518	ENSG00000170820	FSHR	FSHR1|FSHRO|LGR1|ODG1
chr21:34774627-34774677	2.760209137	-0.018990659	-550	ENSG00000159128	IFNGR2	AF-1|IFGR2|IFNGT1|IMD28
chr12:53074257-53074307	1.582122189	-0.596370413	-91	ENSG00000167768	KRT1	CK1|EHK|EHK1|EPPK|K1|KRT1A|NEPPK
chr20:1539641-1539691	1.309380181	-0.371904161	-1323	ENSG00000125900	SIRPD	PTPNS1L2|dJ576H24.4
chr22:25617229-25617279	1.348185835	-0.143488277	1642	ENSG00000244752	CRYBB2	CCA2|CRYB2|CRYB2A|CTRCT3|D22S665
chr4:96761026-96761076	2.805826276	-1.182836653	-188	ENSG00000163114	PDHA2	PDHAL
chr4:80329388-80329438	1.564635311	-2.284438001	-41	ENSG00000196475	GK2	GKP2|GKTA
chr7:32996145-32996195	1.301290328	-0.593497574	-846	ENSG00000122642	FKBP9	FKBP60|FKBP63|PPIase
chr8:42248702-42248752	1.085213306	-0.449110073	-552	ENSG00000078668	VDAC3	HD-VDAC3|VDAC-3
chr4:164088493-164088543	2.076878906	-0.043584825	-445	ENSG00000145414	NAF1	-
chr17:57642675-57642725	1.461717945	-0.729015433	-186	ENSG00000108406	DHX40	ARG147|DDX40|PAD
chr2:103035227-103035277	1.122626622	-0.514870517	2	ENSG00000115607	IL18RAP	ACPL|CD218b|CDw218b|IL-18R-beta|IL-18RAcP|IL-18Rbeta|IL-1R-7|IL-1R7|IL-1RAcPL|IL18RB
chr15:72563529-72563579	1.52056291	-0.058338092	1362	ENSG00000137817	PARP6	ARTD17|PARP-6-B1|PARP-6-C|pART17
chr18:28742633-28742683	1.046061358	-1.161875378	161	ENSG00000134765	DSC1	CDHF1|DG2/DG3
chr1:110993524-110993574	1.717432496	-0.017893134	-239	ENSG00000143125	PROK1	EGVEGF|PK1|PRK1
chr20:29978176-29978226	1.165075978	-2.086185672	251	ENSG00000180483	DEFB119	DEFB-19|DEFB-20|DEFB120|DEFB20|ESC42-RELA|ESC42-RELB
chr7:141646690-141646740	1.817421655	-0.964608932	68	ENSG00000258227	CLEC5A	CLECSF5|MDL-1|MDL1
chr7:80230062-80230112	3.301968366	-1.356319906	-1417	ENSG00000135218	CD36	BDPLT10|CHDS7|FAT|GP3B|GP4|GPIV|PASIV|SCARB3
chr3:151176434-151176484	2.172908217	-0.036992054	38	ENSG00000152580	IGSF10	CMF608
chr11:61128572-61128622	1.056792488	-1.17300072	-876	ENSG00000149483	TMEM138	HSPC196
chr8:67090752-67090802	1.285401141	-0.066881112	103	ENSG00000147571	CRH	CRF|CRH1
chr11:27914934-27914984	1.583947552	-0.206746197	-163403	ENSG00000207874	MIR610	MIRN610|hsa-mir-610
chr1:153029939-153029989	1.626562414	-0.879052263	24	ENSG00000241794	SPRR2A	-
chr1:153004322-153004372	1.188378841	-1.39221856	668	ENSG00000169469	SPRR1B	CORNIFIN|GADD33|SPR-IB|SPRR1
chr21:31692465-31692515	1.349448086	-1.164277005	117	ENSG00000197683	KRTAP26-1	-
chr1:12805849-12805899	1.619459943	-0.389700151	-260	ENSG00000157330	C1orf158	-
chr6:47652462-47652512	1.422360029	-1.560608022	-13794	ENSG00000153294	ADGRF4	GPR115|PGR18
chr4:155483083-155483133	2.412055047	-0.359404868	-1024	ENSG00000171564	FGB	HEL-S-78p
chr12:6936267-6936317	1.748394494	-0.718616296	-1246	ENSG00000110811	P3H3	GRCB|HSU47926|LEPREL2
chr1:159925416-159925466	2.319463138	-0.604819315	-1397	ENSG00000162723	SLAMF9	CD2F-10|CD2F10|CD84-H1|CD84H1|SF2001
chr5:156389699-156389749	1.325425928	-1.865443133	542	ENSG00000145850	TIMD4	SMUCKLER|TIM4
chr4:47956011-47956061	1.946852903	-0.210330508	27514	ENSG00000198515	CNGA1	CNCG|CNCG1|CNG-1|CNG1|RCNC1|RCNCa|RCNCalpha|RP49
chr8:6736385-6736435	1.320075194	-0.565779456	-881	ENSG00000164825	DEFB1	BD1|DEFB-1|DEFB101|HBD1
chr14:95027441-95027491	1.921330578	-0.105302974	-291	ENSG00000100665	SERPINA4	KAL|KLST|KST|PI-4|PI4|kallistatin
chr19:40440963-40441013	1.10567583	-1.178048113	-455		FCGBP	FC(GAMMA)BP
chr11:19223635-19223685	1.075835093	-0.840716721	8458	ENSG00000129170	CSRP3	CLP|CMD1M|CMH12|CRP3|LMO4|MLP
chr7:123564194-123564244	2.789979065	-0.584410123	-1067	ENSG00000106304	SPAM1	HEL-S-96n|HYA1|HYAL1|HYAL3|HYAL5|PH-20|PH20|SPAG15
chr2:167168190-167168240	2.896799959	-0.000400244	64282	ENSG00000169432	SCN9A	ETHA|FEB3B|GEFSP7|HSAN2D|NE-NA|NENA|Nav1.7|PN1|SFNP
chr10:127513190-127513240	2.114775876	-1.837142249	1111	ENSG00000107949	BCCIP	TOK-1|TOK1
chrX:78426877-78426927	1.623876416	-0.053810059	433	ENSG00000147138	GPR174	FKSG79|GPCR17|LYPSR3
chr8:28173732-28173782	1.32904239	-0.152370333	-892	ENSG00000168081	PNOC	N/OFQ|NOP|OFQ|PPNOC|ppN/OFQ
chr19:42191563-42191613	1.768556017	-1.068055894	618	ENSG00000007306	CEACAM7	CGM2
chr15:52121542-52121592	1.01877812	-1.986568399	-258	ENSG00000138594	TMOD3	UTMOD
chr6:154678326-154678376	1.852771755	-0.613469778	-451	ENSG00000074706	IPCEF1	PIP3-E
chr8:7321179-7321229	1.258207443	-0.969855059	-12	ENSG00000164871	SPAG11B	EDDM2B|EP2|EP2C|EP2D|HE2|HE2C|SPAG11
chr6:138539706-138539756	1.224872837	-0.807083878	-104	ENSG00000254440	PBOV1	UC28|UROC28|dJ171N11.2
chr22:26881026-26881076	1.012133194	-1.107604817	1201	ENSG00000100104	SRRD	HC/HCC|SRR1L
chr1:158901938-158901988	2.388169046	-0.355685006	626	ENSG00000163564	PYHIN1	IFIX
chr6:154677796-154677846	1.229513031	-0.600577292	79	ENSG00000074706	IPCEF1	PIP3-E
chr9:21166581-21166631	1.258674868	-0.368374922	53	ENSG00000137080	IFNA21	IFN-alphaI|LeIF F|leIF-F
chr11:59633874-59633924	1.906645669	-1.051917866	142	ENSG00000134827	TCN1	HC|TC-1|TC1|TCI
chr12:22089560-22089610	1.472395209	-0.344926835	43	ENSG00000069431	ABCC9	ABC37|ATFB12|CANTU|CMD1O|SUR2
chr14:44976457-44976507	1.293840076	-0.218322251	17	ENSG00000189139	FSCB	C14orf155
chr3:79640247-79640297	1.08788565	-0.600171611	83235	ENSG00000265193	MIR3923	-
chr5:74061999-74062049	1.884347628	-0.144161067	-792	ENSG00000164346	NSA2	CDK105|HCL-G1|HCLG1|HUSSY-29|HUSSY29|TINP1
chr20:123613-123663	1.225220133	-0.961642432	444	ENSG00000125788	DEFB126	C20orf8|DEFB-26|DEFB26|HBD26|bA530N10.1|hBD-26
chr20:29956585-29956635	1.20414843	-1.207879495	189	ENSG00000131068	DEFB118	C20orf63|DEFB-18|ESC42|ESP13.6
chr4:74853779-74853829	2.574495512	-0.015260733	103	ENSG00000163736	PPBP	B-TG1|Beta-TG|CTAP-III|CTAP3|CTAPIII|CXCL7|LA-PF4|LDGF|MDGF|NAP-2|PBP|SCYB7|TC1|TC2|TGB|TGB1|THBGB|THBGB1
chr19:3760955-3761005	1.981010173	-0.275385254	693	ENSG00000011132	APBA3	MGC:15815|X11L2|mint3
chr14:103593088-103593138	1.235594611	-0.856421372	449	ENSG00000185215	TNFAIP2	B94|EXOC3L3
chr13:50266227-50266277	2.505122789	-0.333742321	-629	ENSG00000123179	EBPL	EBRP
chr17:32690127-32690177	2.26984271	-1.133300296	100	ENSG00000108702	CCL1	I-309|P500|SCYA1|SISe|TCA3
chr3:146263147-146263197	1.942698378	-0.512652045	-544	ENSG00000188313	PLSCR1	MMTRA1B
chr20:43279793-43279843	2.099538898	-0.819729211	581	ENSG00000196839	ADA	-
chr16:69374895-69374945	1.918354125	-0.24890056	-1394	ENSG00000272617	COG8	CDG2H|DOR1
chr1:152552494-152552544	2.1486692	-0.286913159	461	ENSG00000163202	LCE3D	LEP16|SPRL6A|SPRL6B
chr6:47749786-47749836	1.337660931	-0.138462245	36	ENSG00000124818	OPN5	GPR136|GRP136|PGR12|TMEM13
chr3:10184584-10184634	1.594277965	-2.07334493	1290	ENSG00000134086	VHL	HRCA1|RCA1|VHL1|pVHL
chr3:42451876-42451926	1.917387381	-0.326239052	193	ENSG00000157093	LYZL4	LYC4|LYZA
chr13:43146121-43146171	2.304478553	-1.136641635	-2145	ENSG00000120659	TNFSF11	CD254|ODF|OPGL|OPTB2|RANKL|TNLG6B|TRANCE|hRANKL2|sOdf
chr17:32580869-32580919	2.356365342	-0.720029247	-1402	ENSG00000108691	CCL2	GDCF-2|HC11|HSMCR30|MCAF|MCP-1|MCP1|SCYA2|SMC-CF
chr10:48416510-48416560	1.900226683	-0.652183274	337	ENSG00000263761	GDF2	BMP-9|BMP9|HHT5
chr7:127670703-127670753	1.269260228	-0.717957072	274	ENSG00000128594	LRRC4	NAG14|NGL-2
chr1:198607548-198607598	1.508919067	-0.76462329	-525	ENSG00000081237	PTPRC	B220|CD45|CD45R|GP180|L-CA|LCA|LY5|T200
chr1:152636074-152636124	2.120740064	-0.757708673	212	ENSG00000187223	LCE2D	LEP12|SPRL1A
chr6:29364554-29364604	1.23687784	-1.724934292	163	ENSG00000280236	OR12D2	DJ994E9.8|HS6M1-20
chr17:39970091-39970141	1.200769612	-1.248167152	1154	ENSG00000141756	FKBP10	BRKS1|FKBP65|OI11|OI6|PPIASE|hFKBP65
chr13:32313824-32313874	1.925117921	-1.049266605	169	ENSG00000133105	RXFP2	GPR106|GREAT|INSL3R|LGR8|LGR8.1|RXFPR2
chrX:135614052-135614102	1.239667582	-0.083840379	-234	ENSG00000102243	VGLL1	TDU|VGL1
chr4:1724428-1724478	1.213371183	-1.307819659	1236	ENSG00000013810	TACC3	ERIC-1|ERIC1
chr12:29376872-29376922	1.195406891	-0.144560978	341	ENSG00000064763	FAR2	HEL-S-81|MLSTD1|SDR10E2
chr19:7701212-7701262	1.865407358	-1.097543808	-750	ENSG00000076944	STXBP2	FHL5|Hunc18b|MUNC18-2|UNC18-2|UNC18B|pp10122
chr1:44870088-44870138	1.21271657	-0.02448061	-719	ENSG00000187147	RNF220	C1orf164
chr17:72709731-72709781	2.31072326	-0.459478612	-617	ENSG00000186074	CD300LF	CD300f|CLM-1|CLM1|IREM-1|IREM1|IgSF13|LMIR3|NKIR
chr3:38537451-38537501	1.00735052	-0.847709303	-287	ENSG00000157036	EXOG	ENDOGL1|ENDOGL2|ENGL|ENGL-a|ENGL-b|ENGLA|ENGLB
chr3:189349323-189349373	1.558641623	-0.707178746	132	ENSG00000073282	TP63	AIS|B(p51A)|B(p51B)|EEC3|KET|LMS|NBP|OFC8|RHS|SHFM4|TP53CP|TP53L|TP73L|p40|p51|p53CP|p63|p73H|p73L
chr11:67250052-67250102	1.647614651	-1.691177878	-423	ENSG00000110711	AIP	ARA9|FKBP16|FKBP37|PITA1|SMTPHN|XAP-2|XAP2
chr1:152658797-152658847	1.736209022	-0.074085119	223	ENSG00000159455	LCE2B	LEP10|SPRL1B|XP5
chr6:71012391-71012441	1.484203908	-1.451525721	370	ENSG00000112280	COL9A1	DJ149L1.1.2|EDM6|MED|STL4
chr1:152680843-152680893	1.223287695	-1.053678182	-655	ENSG00000187170	LCE4A	LEP8|SPRL4A
chr7:122839955-122840005	1.50683288	-0.425493609	45	ENSG00000081800	SLC13A1	NAS1|NaSi-1
chr18:40696075-40696125	1.377133762	-0.730170879	-443	ENSG00000152214	RIT2	RIBA|RIN|ROC2
chr1:171621732-171621782	1.246268216	-0.59470034	16	ENSG00000034971	MYOC	GLC1A|GPOA|JOAG|JOAG1|TIGR
chr11:59855616-59855666	2.498371799	-0.582603837	-496	ENSG00000149534	MS4A2	APY|ATOPY|FCER1B|FCERI|IGEL|IGER|IGHER|MS4A1
chr8:69350927-69350977	1.009455381	-1.417547726	-107226	ENSG00000248801	C8orf34-AS1	-
chr1:104160257-104160307	1.709262544	-0.317305112	328	ENSG00000243480	AMY2A	AMY2|PA
chr1:20306641-20306691	2.223974554	-0.08174711	266	ENSG00000188257	PLA2G2A	MOM1|PLA2|PLA2B|PLA2L|PLA2S|PLAS1|sPLA2
chr14:25078609-25078659	2.345339606	-1.006463677	292	ENSG00000100450	GZMH	CCP-X|CGL-2|CSP-C|CTLA1|CTSGL2
chr11:7506434-7506484	1.287926265	-0.867932877	-141	ENSG00000183801	OLFML1	UNQ564
chr16:56484117-56484167	1.054309071	-0.429197627	1119	ENSG00000167005	NUDT21	CFIM25|CPSF5
chr8:110099750-110099800	2.157613185	-0.949899769	122	ENSG00000174417	TRHR	TRH-R
chr19:2249330-2249380	1.438738887	-0.006917153	77	ENSG00000104899	AMH	MIF|MIS
chr12:80749665-80749715	1.686276609	-0.094457222	-88436	ENSG00000139304	PTPRQ	DFNA73|DFNB84|DFNB84A|PTPGMC1|R-PTP-Q
chr21:32129060-32129110	1.101983067	-1.067873049	-1339	ENSG00000187005	KRTAP21-1	KAP21.1
chr2:108602361-108602411	2.918320549	-0.112450043	-584	ENSG00000115665	SLC5A7	CHT|CHT1|CMS20|HMN7A
chr1:117753313-117753363	1.42618069	-0.168864458	244	ENSG00000134258	VTCN1	B7-H4|B7H4|B7S1|B7X|B7h.5|PRO1291|VCTN1
chr1:116384534-116384584	1.028733005	-0.369438279	-812	ENSG00000177551	NHLH2	HEN2|NSCL2|bHLHa34
chr4:174538011-174538061	1.564345857	-0.926153334	86427	ENSG00000237125	HAND2-AS1	DEIN|NBLA00301|UPH
chr1:22984594-22984644	2.157743445	-1.17332184	5145	ENSG00000173369	C1QB	-
chr8:7752260-7752310	2.188322637	-1.431690406	198	ENSG00000171711	DEFB4A	BD-2|DEFB-2|DEFB102|DEFB2|DEFB4|HBD-2|SAP1
chr4:155702610-155702660	1.055416601	-0.124724896	-22	ENSG00000151962	RBM46	CT68
chr17:3337427-3337477	2.509946486	-0.255149022	-317	ENSG00000127780	OR1E2	OR17-135|OR17-136|OR17-93|OR1E4|OR1E7|OST529
chr13:45562280-45562330	2.753374332	-1.353554913	1308	ENSG00000083635	NUFIP1	NUFIP|bA540M5.1
chr21:32253964-32254014	1.069739495	-0.960317597	-115	ENSG00000182591	KRTAP11-1	HACL-1|HACL1|KAP11.1
chr7:123565925-123565975	1.981862417	-1.185628949	41	ENSG00000106304	SPAM1	HEL-S-96n|HYA1|HYAL1|HYAL3|HYAL5|PH-20|PH20|SPAG15
chr16:29824542-29824592	1.412679752	-0.669213808	1158	ENSG00000167371	PRRT2	BFIC2|BFIS2|DSPB3|DYT10|EKD1|FICCA|ICCA|IFITMD1|PKC
chr7:122338579-122338629	1.255167276	-1.743112271	604	ENSG00000188050	RNF133	-
chr13:102105440-102105490	1.106095343	-0.82756999	521	ENSG00000198542	ITGBL1	OSCP|TIED
chr22:38218945-38218995	1.342917747	-0.044497976	-419	ENSG00000128310	GALR3	-
chr1:152538888-152538938	1.10193303	-1.30013134	316	ENSG00000185966	LCE3E	LEP17
chr2:79347474-79347524	1.202768317	-0.387058975	-85	ENSG00000115386	REG1A	ICRF|P19|PSP|PSPS|PSPS1|PTP|REG
chr8:7346035-7346085	1.284866824	-0.015873382	869	ENSG00000186599	DEFB105B	BD-5|DEFB-5
chr19:42300812-42300862	1.321692282	-1.532414466	315	ENSG00000170956	CEACAM3	CD66D|CEA|CGM1|W264|W282
chr1:17633681-17633731	1.037255375	-0.238236225	-984	ENSG00000159339	PADI4	PAD|PAD4|PADI5|PDI4|PDI5
chr5:9631117-9631167	1.346208913	-0.991485226	-679	ENSG00000169777	TAS2R1	T2R1|TRB7
chr15:38226454-38226504	1.048532777	-0.590936143	-329	ENSG00000166069	TMCO5A	TMCO5
chr6:88855716-88855766	1.050693656	-0.278172048	-685	ENSG00000118432	CNR1	CANN6|CB-R|CB1|CB1A|CB1K5|CB1R|CNR
chr20:49576382-49576432	1.789479898	-0.07862754	1056	ENSG00000124217	MOCS3	UBA4
chr11:60260467-60260517	1.778499602	-1.280447628	241	ENSG00000071203	MS4A12	Ms4a10
chr8:118146418-118146468	1.697508227	-1.661597011	-894	ENSG00000164756	SLC30A8	ZNT8|ZnT-8
chr1:152747472-152747522	2.400512049	-0.273135211	-1351	ENSG00000240386	LCE1F	LEP6
chr1:159174156-159174206	1.245417794	-0.757463474	378	ENSG00000213088	ACKR1	CCBP1|CD234|DARC|DARC/ACKR1|Dfy|FY|GPD|GpFy|WBCQ1
chr1:89490034-89490084	1.734110734	-0.361683148	-1510	ENSG00000117226	GBP3	-
chr21:32119309-32119359	1.233042738	-0.759417472	217	ENSG00000187026	KRTAP21-2	KAP21.2
chr2:143886375-143886425	1.400561999	-0.756019519	-499	ENSG00000075884	ARHGAP15	BM046
chr8:33341954-33342004	1.296940956	-0.576559335	-706	ENSG00000198042	MAK16	MAK16L|RBM13
chr18:61583699-61583749	1.310399292	-0.411918556	8500	ENSG00000242550	SERPINB10	PI-10|PI10
chr8:67405742-67405792	1.643773506	-0.150811449	276	ENSG00000169085	VXN	C8orf46
chr7:56118238-56118288	1.061487982	-0.417429855	1005	ENSG00000146733	PSPH	PSP|PSPHD
chr19:50431425-50431475	2.458168092	-1.748985314	-509	ENSG00000169136	ATF5	ATFX|HMFN0395
chr6:97010439-97010489	2.165734149	-0.571036414	63	ENSG00000112214	FHL5	1700027G07Rik|ACT|FHL-5|dJ393D12.2
chr2:89215185-89215235	2.408363437	-0.908560351	103326	ENSG00000265510	MIR4436A	mir-4436a
chr1:156305664-156305714	1.448415417	-0.27284996	-1416	ENSG00000163467	TSACC	C1orf182|SIP|SSTK-IP
chr6:29457061-29457111	2.509518848	-0.534845061	-1353	ENSG00000204687	MAS1L	MAS-L|MRG|dJ994E9.2
chr3:10184877-10184927	2.017267444	-1.872839255	1583	ENSG00000134086	VHL	HRCA1|RCA1|VHL1|pVHL
chr20:24449392-24449442	1.465551542	-0.848630888	-418	ENSG00000101463	SYNDIG1	C20orf39|DSPC2|IFITMD5|TMEM90B
chr3:167045873-167045923	2.157952399	-0.419074246	52173	ENSG00000169064	ZBBX	-
chr17:1665119-1665169	2.146383615	-1.127305813	-75	ENSG00000132386	SERPINF1	EPC-1|OI12|OI6|PEDF|PIG35
chr2:79386720-79386770	1.477962359	-1.513171341	134	ENSG00000172016	REG3A	HIP|HIP/PAP|INGAP|PAP|PAP-H|PAP1|PBCGF|REG-III|REG3
chr15:27670335-27670385	1.834127823	-1.024935879	-263894	ENSG00000228740	GABRG3-AS1	-
chr11:18957451-18957501	2.534172608	-0.49730509	-927	ENSG00000170255	MRGPRX1	GPCR|MGRG2|MRGX1|SNSR4
chr14:35009492-35009542	1.897691794	-0.706429999	-574	ENSG00000129518	EAPP	BM036|C14orf11
chr6:125305108-125305158	1.448038121	-0.441841279	623	ENSG00000146373	RNF217	C6orf172|IBRDC1|OSTL|dJ84N20.1
chr14:25045028-25045078	1.954119546	-1.673608469	413	ENSG00000100448	CTSG	CATG|CG
chr5:32788467-32788517	2.773286704	-1.026864663	77054	ENSG00000113389	NPR3	ANP-C|ANPR-C|ANPRC|C5orf23|GUCY2B|NPR-C|NPRC
chr21:32185365-32185415	4.33734754	-0.205066227	180	ENSG00000183640	KRTAP8-1	KAP8.1
chr11:57148215-57148265	1.599239364	-0.216349008	383	ENSG00000156575	PRG3	MBP2|MBPH
chr17:56316162-56316212	1.606002945	-0.403837834	400	ENSG00000167419	LPO	SPO
chr16:18802110-18802160	1.791568352	-0.106488866	-479	ENSG00000134419	RPS15A	S15a
chr8:76452152-76452202	1.096061322	-0.386811956	-26	ENSG00000164749	HNF4G	NR2A2|NR2A3
chr18:61310626-61310676	1.676745411	-0.730366168	902	ENSG00000206073	SERPINB4	LEUPIN|PI11|SCCA-2|SCCA1|SCCA2
chr5:135231514-135231564	1.365066374	-0.160208333	-23	ENSG00000145839	IL9	HP40|IL-9|P40
chr18:28956567-28956617	1.335562945	-0.406687597	-148	ENSG00000175065	DSG4	CDGF13|CDHF13|HYPT6|LAH
chr20:9077730-9077780	1.589047648	-0.282333915	28054	ENSG00000101333	PLCB4	ARCND2|PI-PLC
chr20:44167974-44168024	2.517017375	-0.40199404	135	ENSG00000243543	WFDC6	C20orf171|HEL-S-295|WAP6|dJ461P17.11
chr6:99842353-99842403	1.029676347	-0.993092642	-296	ENSG00000132423	COQ3	DHHBMT|DHHBMTASE|UG0215E05|bA9819.1
chrX:153664475-153664525	1.173342847	-0.601233128	-759	ENSG00000203879	GDI1	1A|GDIL|MRX41|MRX48|OPHN2|RABGD1A|RABGDIA|XAP-4
chr10:98064362-98064412	2.585918211	-0.761267002	302	ENSG00000107447	DNTT	TDT
chr22:29136685-29136735	1.250378672	-0.097574455	1112	ENSG00000183765	CHEK2	CDS1|CHK2|HuCds1|LFS2|PP1425|RAD53|hCds1
chr1:158799935-158799985	1.998746282	-1.087291981	-1133	ENSG00000163563	MNDA	PYHIN3
chr8:86290219-86290269	1.741177681	-0.044528915	139	ENSG00000133742	CA1	CA-I|CAB|Car1|HEL-S-11
chr20:7921059-7921109	1.093256212	-0.165222158	9	ENSG00000101323	HAO1	GOX|GOX1|HAOX1
chr10:118956639-118956689	1.310424359	-0.055124206	-336	ENSG00000186795	KCNK18	K2p18.1|MGR13|TRESK|TRESK-2|TRESK2|TRIK
chr11:2182618-2182668	1.583625861	-0.90942394	-204	ENSG00000254647	INS	IDDM|IDDM1|IDDM2|ILPR|IRDN|MODY10
chr12:55042293-55042343	2.241021811	-1.188921052	-41	ENSG00000161634	DCD	AIDD|DCD-1|DSEP|HCAP|PIF
chr19:55105156-55105206	1.528561803	-1.105848481	140	ENSG00000104974	LILRA1	CD85I|LIR-6|LIR6
chr21:31987978-31988028	1.734366033	-1.439611947	-741	ENSG00000244624	KRTAP20-1	KAP20.1
chr12:124773236-124773286	1.291962317	-0.959839779	-449	ENSG00000178882	RFLNA	CFM2|FAM101A
chr10:102748541-102748591	1.624743661	-0.712005881	1273	ENSG00000107815	TWNK	ATXN8|C10orf2|IOSCA|MTDPS7|PEO|PEO1|PEOA3|PRLTS5|SANDO|SCA8|TWINL
chr8:48920460-48920510	1.952846924	-1.240390219	-510	ENSG00000169139	UBE2V2	DDVIT1|DDVit-1|EDAF-1|EDPF-1|EDPF1|MMS2|UEV-2|UEV2
chr7:31557075-31557125	1.944061879	-0.901469164	122	ENSG00000180347	CCDC129	-
chr21:47705150-47705200	1.624892544	-1.167820722	133	ENSG00000160294	MCM3AP	GANP|MAP80|SAC3
chr1:196945530-196945580	1.432429282	-0.44165245	-1112	ENSG00000134389	CFHR5	CFHL5|CFHR5D|FHR-5|FHR5
chr1:152973957-152974007	1.413725987	-1.532952295	-241	ENSG00000163209	SPRR3	-
chr21:26803075-26803125	1.897862486	-0.094979767	913	ENSG00000185433	LINC00158	C21orf42|NCRNA00158
chr11:55703443-55703493	1.948816404	-0.099785669	408	ENSG00000167825	OR5I1	HSOlf1|OLF1
chr11:131533284-131533334	3.499402542	-0.012203	141	ENSG00000224795	NTM-AS1	C11orf39
chr20:23670089-23670139	1.525510997	-0.151430765	-452	ENSG00000101441	CST4	-
chr9:12693326-12693376	1.905433403	-0.643842136	-35	ENSG00000107165	TYRP1	CAS2|CATB|GP75|OCA3|TRP|TRP1|TYRP|b-PROTEIN
chr2:167342984-167343034	2.678025924	-1.349037743	472	ENSG00000136546	SCN7A	NaG|Nav2.1|Nav2.2|SCN6A
chr12:10282621-10282671	1.355101309	-0.231429072	222	ENSG00000172243	CLEC7A	BGR|CANDF4|CD369|CLECSF12|DECTIN1|SCARE2
chr8:14411685-14411735	1.230495011	-0.353847802	299309	ENSG00000199127	MIR383	MIRN383|hsa-mir-383|mir-383
chr1:152595322-152595372	1.76571316	-0.133308856	232	ENSG00000185962	LCE3A	LEP13
chr19:2943999-2944049	1.465033158	-0.146777556	945	ENSG00000175691	ZNF77	pT1
chr1:168698349-168698399	2.610725664	-0.062219703	68	ENSG00000143196	DPT	TRAMP
chr12:68553577-68553627	2.118506437	-0.01544787	-81	ENSG00000111537	IFNG	IFG|IFI
chr1:159557886-159557936	3.279189023	-0.056352296	295	ENSG00000132703	APCS	HEL-S-92n|PTX2|SAP
chr1:111770274-111770324	1.32202416	-0.540255565	18	ENSG00000064886	CHI3L2	CHIL2|YKL-39|YKL39
chr1:162381781-162381831	1.256726905	-0.299996591	122	ENSG00000198574	SH2D1B	EAT2
chr2:131101463-131101513	3.743205644	-1.479884011	-1234	ENSG00000136710	CCDC115	CDG2O|ccp1
chr8:125552608-125552658	1.187213795	-0.437421645	1290	ENSG00000147684	NDUFB9	B22|CI-B22|LYRM3|UQOR22
chr17:34329899-34329949	1.258901038	-0.121720686	-840		CCL15-CCL14	-
chr7:142829304-142829354	1.232012795	-2.023169049	155	ENSG00000159763	PIP	GCDFP-15|GCDFP15|GPIP4
chr21:41027960-41028010	2.384170164	-0.247716068	-1262	ENSG00000183778	B3GALT5	B3GalT-V|B3GalTx|B3T5|GLCT5|beta-1,3-GalTase 5|beta-3-Gx-T5|beta3Gal-T5
chr7:154429032-154429082	1.793918073	-1.079691288	-291170	ENSG00000214106	PAXIP1-AS2	PAXIP1OS
chr18:24220540-24220590	1.122457452	-0.098987862	-257	ENSG00000134504	KCTD1	C18orf5
chr12:112452424-112452474	1.253381429	-0.884315055	1297	ENSG00000089248	ERP29	C12orf8|ERp28|ERp31|HEL-S-107|PDI-DB|PDIA9
chr18:43304452-43304502	1.078423071	-0.447564187	385	ENSG00000141469	SLC14A1	HUT11|HsT1341|JK|RACH1|RACH2|UT-B1|UT1|UTE
chrX:50653828-50653878	1.622915514	-0.426216944	118	ENSG00000130385	BMP15	GDF9B|ODG2|POF4
chr4:74920559-74920609	1.425898241	-1.546350078	532	ENSG00000248848	PPBPP2	PPBPL2|SPBPBP
chr9:35957984-35958034	1.300087405	-0.410992432	142	ENSG00000278889	OR2S2	OR37A|OST715
chr18:48189538-48189588	1.588727117	-0.46117174	103079	ENSG00000141639	MAPK4	ERK-4|ERK4|PRKM4|p63-MAPK|p63MAPK
chr9:117903424-117903474	1.527076786	-0.548484095	-648	ENSG00000173077	Dec-01	CTS9
chr8:110099582-110099632	1.353989017	-0.637127383	-46	ENSG00000174417	TRHR	TRH-R
chr17:32645748-32645798	1.825510134	-1.579395279	-293	ENSG00000108700	CCL8	HC14|MCP-2|MCP2|SCYA10|SCYA8
chr19:3728751-3728801	1.320413914	-0.365194035	7079	ENSG00000105289	TJP3	ZO-3|ZO3
chr5:19981429-19981479	2.18476439	-0.505850659	6899	ENSG00000145526	CDH18	CDH14|CDH14L|CDH24
chr21:31768726-31768776	2.543093816	-0.162862004	359	ENSG00000198390	KRTAP13-1	KAP13.1|KRTAP13.1
chr20:18794303-18794353	1.39737603	-1.61997612	-42	ENSG00000132631	SCP2D1	C20orf79|HSD22|dJ1068E13.2
chr6:52051317-52051367	1.829012313	-0.148288196	157	ENSG00000112115	IL17A	CTLA-8|CTLA8|IL-17|IL-17A|IL17
chr12:125348871-125348921	1.251914093	-0.196688124	-377	ENSG00000073060	SCARB1	CD36L1|CLA-1|CLA1|HDLQTL6|SR-BI|SRB1
chr9:124856396-124856446	1.922685125	-0.139675423	-536	ENSG00000175764	TTLL11	C9orf20|bA244O19.1
chr3:190105986-190106036	1.839206135	-2.014400054	350	ENSG00000113946	CLDN16	HOMG3|PCLN1
chr9:140081916-140081966	2.914154206	-0.505069592	-1113	ENSG00000176101	SSNA1	N14|NA-14|NA14
chr19:5286082-5286132	1.201687712	-0.888283503	54707	ENSG00000105426	PTPRS	PTPSIGMA|R-PTP-S|R-PTP-sigma
chr6:152958899-152958949	1.067417017	-0.245594286	-390	ENSG00000131018	SYNE1	8B|ARCA1|C6orf98|CPG2|EDMD4|KASH1|MYNE1|Nesp1|SCAR8|dJ45H2.2
chr2:79387273-79387323	3.082324269	-1.211744048	-418	ENSG00000172016	REG3A	HIP|HIP/PAP|INGAP|PAP|PAP-H|PAP1|PBCGF|REG-III|REG3
chr2:143886372-143886422	1.008408683	-1.303601508	-502	ENSG00000075884	ARHGAP15	BM046
chr10:54531653-54531703	2.416554887	-1.533886498	-218	ENSG00000165471	MBL2	COLEC1|HSMBPC|MBL|MBL2D|MBP|MBP-C|MBP1|MBPD
chr11:30251473-30251523	1.671564874	-0.6406875	-1065	ENSG00000131808	FSHB	HH24
chr1:117753965-117754015	1.553147123	-0.171737078	-408	ENSG00000134258	VTCN1	B7-H4|B7H4|B7S1|B7X|B7h.5|PRO1291|VCTN1
chr21:31972913-31972963	1.76595577	-0.159211741	-468	ENSG00000186924	KRTAP22-1	KAP22.1
chr12:44153853-44153903	2.782523053	-0.047711906	1131	ENSG00000198001	IRAK4	IPD1|IRAK-4|NY-REN-64|REN64
chr5:147691898-147691948	1.03758598	-0.620298803	-67	ENSG00000145879	SPINK7	ECG2|ECRG2
chr11:75272301-75272351	1.354768175	-0.55919803	-775	ENSG00000149257	SERPINH1	AsTP3|CBP1|CBP2|HSP47|OI10|PIG14|PPROM|RA-A47|SERPINH2|gp46
chr17:3030185-3030235	1.783526174	-1.651344664	635	ENSG00000183024	OR1G1	OR17-130|OR17-209|OR1G2
