# Supplementary material for: Global Chromatin Changes Resulting from Single-Gene Inactivation—The Role of SMARCB1 in Malignant Rhabdoid Tumor
Source: Cancers (Basel). 2021 May 23;13(11):2561. doi: 10.3390/cancers13112561 (PMC8197137; doi:10.3390/cancers13112561)
Supplement: Supplementary file 1 [file cancers-13-02561-s001.zip › Supplementary table 4 Promoter methylation m-values in Rhabdoid tumors.xls]

coordinates	NK_ratio average	RTK_ratio average	Distance to TSS	Nearest Ensembl	Gene Name	Gene Alias
chr8:22960461-22960511	-4.320888148	2.630455895	159	ENSG00000173535	TNFRSF10C	CD263|DCR1|DCR1-TNFR|LIT|TRAIL-R3|TRAILR3|TRID
chr11:47270240-47270290	-4.164969562	2.052922633	-86	ENSG00000134575	ACP2	LAP
chr4:140587147-140587197	-4.051904448	1.092316641	250	ENSG00000085871	MGST2	GST2|MGST-II
chr11:77734280-77734330	-4.009363391	1.477099921	15	ENSG00000151364	KCTD14	-
chrX:15756714-15756764	-3.892479773	2.75203165	327	ENSG00000169239	CA5B	CA-VB
chr8:22960619-22960669	-3.89081692	2.053186769	317	ENSG00000173535	TNFRSF10C	CD263|DCR1|DCR1-TNFR|LIT|TRAIL-R3|TRAILR3|TRID
chr1:200842429-200842479	-3.756194892	1.131235964	371	ENSG00000170128	GPR25	-
chr2:220283175-220283225	-3.730526096	1.961229677	101	ENSG00000175084	DES	CDCD3|CMD1F|CSM1|CSM2|LGMD1D|LGMD1E|LGMD2R
chr3:126113784-126113834	-3.715072676	1.255636702	27	ENSG00000163885	CFAP100	CCDC37|MIA1
chr6:42928773-42928823	-3.647121382	1.314446916	306	ENSG00000124713	GNMT	HEL-S-182mP
chr8:98289880-98289930	-3.558138542	1.381638654	271	ENSG00000180543	TSPYL5	-
chr11:65816642-65816692	-3.534452605	1.700769209	-16	ENSG00000175229	GAL3ST3	GAL3ST-3|GAL3ST2
chr22:42896688-42896738	-3.526228903	2.258205835	128	ENSG00000172250	SERHL	BK126B4.1|BK126B4.2|HS126B42|dJ222E13.1
chr20:57581903-57581953	-3.471625556	1.370533624	381	ENSG00000101160	CTSZ	CTSX
chr3:126113707-126113757	-3.460151293	1.672740953	-50	ENSG00000163885	CFAP100	CCDC37|MIA1
chr10:45474317-45474367	-3.43455434	1.087266802	-12	ENSG00000165507	DEPP1	C10orf10|DEPP|FIG|Fseg
chr6:42928500-42928550	-3.367464459	1.291230265	33	ENSG00000124713	GNMT	HEL-S-182mP
chr11:74178761-74178811	-3.342473598	2.352805434	-186	ENSG00000175538	KCNE3	HOKPP|HYPP|MiRP2
chr10:5488485-5488535	-3.314752955	1.04297234	-4	ENSG00000173848	NET1	ARHGEF8|NET1A
chr6:42928495-42928545	-3.290855654	1.509944248	28	ENSG00000124713	GNMT	HEL-S-182mP
chrX:153191600-153191650	-3.287705641	2.800967256	89	ENSG00000089820	ARHGAP4	C1|RGC1|RhoGAP4|SrGAP4|p115
chr3:50378425-50378475	-3.262840562	1.330074414	-83	ENSG00000068028	RASSF1	123F2|NORE2A|RASSF1A|RDA32|REH3P21
chr6:42928151-42928201	-3.250424569	1.183871961	-316	ENSG00000124713	GNMT	HEL-S-182mP
chr10:100175106-100175156	-3.235016621	1.535943579	-153	ENSG00000119943	PYROXD2	C10orf33|FP3420|YUEF
chr12:4488893-4488943	-3.214419263	1.378981146	-24	ENSG00000118972	FGF23	ADHR|FGFN|HPDR2|HYPF|PHPTC
chr16:30597528-30597578	-3.196961976	1.057450621	-461	ENSG00000197162	ZNF785	-
chr6:27841683-27841733	-3.19116312	1.862558889	-419	ENSG00000275126	HIST1H4L	H4.k|H4/k|H4FK
chr2:87088796-87088846	-3.189159472	1.034318448	-127	ENSG00000233673	ANAPC1P1	-
chr11:74178114-74178164	-3.183297413	1.762165848	461	ENSG00000175538	KCNE3	HOKPP|HYPP|MiRP2
chr19:7953705-7953755	-3.152694716	2.600344169	340	ENSG00000171017	LRRC8E	-
chr20:57582006-57582056	-3.150189437	2.060636637	278	ENSG00000101160	CTSZ	CTSX
chr9:136400057-136400107	-3.147699897	1.168124514	107	ENSG00000197859	ADAMTSL2	GPHYSD1
chr10:100174853-100174903	-3.103553077	1.185943124	100	ENSG00000119943	PYROXD2	C10orf33|FP3420|YUEF
chr5:140864701-140864751	-3.086291924	2.052534518	-15	ENSG00000242419	PCDHGC4	PCDH-GAMMA-C4
chr19:42574196-42574246	-3.085060825	1.836215347	1592	ENSG00000105732	ZNF574	FP972
chr5:140767255-140767305	-3.04898222	1.710516411	-172	ENSG00000253953	PCDHGB4	CDH20|FIB2|PCDH-GAMMA-B4
chr5:80529340-80529390	-3.047452447	2.582087777	226	ENSG00000131730	CKMT2	SMTCK
chr2:128422120-128422170	-3.036244935	1.532466312	22	ENSG00000072163	LIMS2	LGMD2W|PINCH-2|PINCH2
chr14:105953642-105953692	-2.999285859	1.050786621	410	ENSG00000213145	CRIP1	CRHP|CRIP|CRP-1|CRP1
chr5:140767200-140767250	-2.980914936	1.3190473	-227	ENSG00000253953	PCDHGB4	CDH20|FIB2|PCDH-GAMMA-B4
chr19:15391927-15391977	-2.979865581	1.039918063	-690	ENSG00000141867	BRD4	CAP|HUNK1|HUNKI|MCAP
chr2:176964456-176964506	-2.926546054	1.851799655	-49	ENSG00000170178	HOXD12	HOX4H
chr3:133465180-133465230	-2.895442992	1.501584913	228	ENSG00000091513	TF	HEL-S-71p|PRO1557|PRO2086|TFQTL1
chr2:47597118-47597168	-2.866587108	1.821578241	856	ENSG00000119888	EPCAM	DIAR5|EGP-2|EGP314|EGP40|ESA|HNPCC8|KS1/4|KSA|M4S1|MIC18|MK-1|TACSTD1|TROP1
chr20:57582213-57582263	-2.804691921	3.620972022	71	ENSG00000101160	CTSZ	CTSX
chr3:12200236-12200286	-2.787096145	1.819064956	590	ENSG00000157150	TIMP4	TIMP-4
chr11:66823684-66823734	-2.786410165	1.152442604	-580	ENSG00000173156	RHOD	ARHD|RHOHP1|RHOM|Rho
chr11:72975702-72975752	-2.782734315	1.489950809	130	ENSG00000171631	P2RY6	P2Y6
chr3:113160554-113160604	-2.773589536	2.193128239	-218	ENSG00000206530	CFAP44	SPGF20|WDR52
chr4:188916867-188916917	-2.737616226	2.960668434	-33	ENSG00000179059	ZFP42	REX-1|REX1|ZNF754|zfp-42
chr19:44324951-44325001	-2.735038226	1.017509811	-168	ENSG00000159871	LYPD5	PRO4356
chr4:682834-682884	-2.705121127	1.341381276	371	ENSG00000169026	SLC49A3	LP2561|MFSD7
chr8:22961088-22961138	-2.678203726	1.173763927	786	ENSG00000173535	TNFRSF10C	CD263|DCR1|DCR1-TNFR|LIT|TRAIL-R3|TRAILR3|TRID
chr11:60718709-60718759	-2.672702423	1.703375516	523	ENSG00000110446	SLC15A3	OCTP|PHT2|PTR3
chr5:140261810-140261860	-2.671236877	1.545623819	-19	ENSG00000239389	PCDHA13	CNR5|CNRN5|CNRS5|CRNR5|PCDH-ALPHA13
chr1:159869960-159870010	-2.669972947	1.244677174	-79	ENSG00000213085	CFAP45	CCDC19|NESG1
chr2:108994514-108994564	-2.650898669	1.309057297	172	ENSG00000198075	SULT1C4	SULT1C|SULT1C2
chr2:202484020-202484070	-2.645792468	1.148923023	-140	ENSG00000155754	C2CD6	ALS2CR11
chr10:82117257-82117307	-2.631474364	1.181303887	758	ENSG00000133665	DYDC2	-
chr19:15343174-15343224	-2.622545359	2.115107001	32	ENSG00000105131	EPHX3	ABHD9|EH3
chr11:111789693-111789743	-2.595342007	1.6219284	117	ENSG00000149300	C11orf52	-
chr7:96652123-96652173	-2.591712575	1.412570033	1995	ENSG00000105880	DLX5	SHFM1D
chr5:169064660-169064710	-2.574003842	2.023275979	434	ENSG00000134516	DOCK2	IMD40
chr3:121740927-121740977	-2.566170436	1.24464417	175	ENSG00000145103	ILDR1	DFNB42|ILDR1alpha|ILDR1alpha'|ILDR1beta
chr11:86085623-86085673	-2.542883867	1.39470805	-130	ENSG00000149201	CCDC81	-
chr2:176964588-176964638	-2.535271587	1.626026574	83	ENSG00000170178	HOXD12	HOX4H
chr16:57406955-57407005	-2.530217499	1.053376453	610	ENSG00000006210	CX3CL1	ABCD-3|C3Xkine|CXC3|CXC3C|NTN|NTT|SCYD1|fractalkine|neurotactin
chr8:67344936-67344986	-2.525804327	2.217075618	243	ENSG00000147576	ADHFE1	ADH8|HMFT2263|HOT
chr8:22437193-22437243	-2.505685027	1.663267503	-769	ENSG00000120913	PDLIM2	MYSTIQUE|SLIM
chr5:140625059-140625109	-2.501922901	2.049742021	167	ENSG00000113248	PCDHB15	PCDH-BETA15
chr2:64680425-64680475	-2.500797412	1.372526754	-877	ENSG00000119862	LGALSL	GRP|HSPC159
chr19:43969810-43969860	-2.478755462	2.585037105	-4	ENSG00000124466	LYPD3	C4.4A
chr16:67198725-67198775	-2.423853928	1.61945455	1462	ENSG00000102878	HSF4	CTM|CTRCT5
chr6:33561188-33561238	-2.414404981	1.074745697	-98	ENSG00000197251	LINC00336	C6orf227|NCRNA00336
chr22:37640250-37640300	-2.41058234	1.404539283	64	ENSG00000128340	RAC2	EN-7|Gx|HSPC022|p21-Rac2
chr6:26225389-26225439	-2.397358968	2.454181681	31	ENSG00000274750	HIST1H3E	H3.1|H3/d|H3FD
chr9:116861288-116861338	-2.378752465	1.224532702	24	ENSG00000136883	KIF12	-
chr3:113160313-113160363	-2.357221553	2.13973455	23	ENSG00000206530	CFAP44	SPGF20|WDR52
chr2:85804732-85804782	-2.353123981	1.355127488	143	ENSG00000118640	VAMP8	EDB|VAMP-8
chr22:41075673-41075723	-2.349385482	1.180601025	516	ENSG00000128285	MCHR1	GPR24|MCH-1R|MCH1R|SLC-1|SLC1
chr3:42742993-42743043	-2.33082784	1.933059013	-5	ENSG00000010282	HHATL	C3orf3|GUP1|MBOAT3|MSTP002|OACT3
chr9:34457440-34457490	-2.30587889	1.466608748	1103	ENSG00000164970	FAM219A	C9orf25
chr1:201368946-201368996	-2.303857762	2.045805692	-302	ENSG00000159166	LAD1	LadA
chr1:32042037-32042087	-2.292838134	1.096294083	-24	ENSG00000142910	TINAGL1	ARG1|LCN7|LIECG3|TINAGRP
chr17:6899297-6899347	-2.270047593	2.362200636	-62	ENSG00000108839	ALOX12	12-LOX|12S-LOX|LOG12
chrX:75005087-75005137	-2.26749356	1.03973951	-33	ENSG00000186675	MAGEE2	HCA3
chr16:86612590-86612640	-2.264799141	3.443029056	500	ENSG00000176678	FOXL1	FKH6|FKHL11|FREAC7
chr4:188916943-188916993	-2.240562018	1.969279989	43	ENSG00000179059	ZFP42	REX-1|REX1|ZNF754|zfp-42
chr10:135161047-135161097	-2.23673081	1.348428738	228	ENSG00000165828	PRAP1	PRO1195|UPA
chr6:89927485-89927535	-2.22596711	1.709876823	-14	ENSG00000146276	GABRR1	-
chr19:42894425-42894475	-2.223594001	1.484795294	-6	ENSG00000105427	CNFN	PLAC8L2
chr8:22961007-22961057	-2.212988682	1.904342859	705	ENSG00000173535	TNFRSF10C	CD263|DCR1|DCR1-TNFR|LIT|TRAIL-R3|TRAILR3|TRID
chr15:101420989-101421039	-2.210801757	1.968145088	1117	ENSG00000184254	ALDH1A3	ALDH1A6|ALDH6|MCOP8|RALDH3
chr16:68772430-68772480	-2.191449253	1.168949212	1262	ENSG00000039068	CDH1	Arc-1|BCDS1|CD324|CDHE|ECAD|LCAM|UVO
chr16:3062368-3062418	-2.174253176	1.598243694	-64	ENSG00000213937	CLDN9	-
chr19:48048583-48048633	-2.159278795	1.957422495	27761	ENSG00000118156	ZNF541	-
chr7:96651111-96651161	-2.156735199	1.025572551	3007	ENSG00000105880	DLX5	SHFM1D
chr2:74668672-74668722	-2.146948597	1.457676704	363	ENSG00000114993	RTKN	-
chr13:113655622-113655672	-2.131090847	1.416720736	-381	ENSG00000126217	MCF2L	ARHGEF14|DBS|OST
chr15:91427965-91428015	-2.117586981	1.884563547	-286	ENSG00000182511	FES	FPS
chr9:140172631-140172681	-2.089979262	1.483318778	376	ENSG00000198113	TOR4A	C9orf167
chr11:63655903-63655953	-2.060690288	1.874428904	-59	ENSG00000072518	MARK2	EMK-1|EMK1|PAR-1|Par-1b|Par1b
chr12:6664872-6664922	-2.055307459	2.267147421	352	ENSG00000010295	IFFO1	HOM-TES-103|IFFO
chr11:2813298-2813348	-2.053942768	1.346014306	69476	ENSG00000229414	KCNQ1-AS1	-
chr16:57406353-57406403	-2.040920597	1.284870771	8	ENSG00000006210	CX3CL1	ABCD-3|C3Xkine|CXC3|CXC3C|NTN|NTT|SCYD1|fractalkine|neurotactin
chr7:127881280-127881330	-2.033174764	1.619622361	-26	ENSG00000174697	LEP	LEPD|OB|OBS
chr7:127880932-127880982	-2.028735039	1.450510484	-374	ENSG00000174697	LEP	LEPD|OB|OBS
chr16:66613053-66613103	-2.018258718	2.472180975	-273	ENSG00000140932	CMTM2	CKLFSF2
chr5:140625237-140625287	-1.996208372	1.548909733	345	ENSG00000113248	PCDHB15	PCDH-BETA15
chr3:49459855-49459905	-1.996080486	3.12198416	231	ENSG00000145020	AMT	GCE|GCST|GCVT|NKH
chr3:40428508-40428558	-1.974460295	1.600925309	-114	ENSG00000168032	ENTPD3	CD39L3|HB6|NTPDase-3
chr9:116861442-116861492	-1.973578043	1.221758805	-130	ENSG00000136883	KIF12	-
chr19:41934313-41934363	-1.954681895	1.035237018	297	ENSG00000177191	B3GNT8	B3GALT7|BGALT15|beta3Gn-T8
chr2:176981654-176981704	-1.93564174	1.579667312	187	ENSG00000128710	HOXD10	HOX4|HOX4D|HOX4E|Hox-4.4
chr7:72439946-72439996	-1.916624563	1.015138805	26	ENSG00000155428	TRIM74	TRIM50C
chr5:78365801-78365851	-1.913120615	2.433073537	279	ENSG00000132840	BHMT2	-
chr8:22960397-22960447	-1.891970893	2.366585279	95	ENSG00000173535	TNFRSF10C	CD263|DCR1|DCR1-TNFR|LIT|TRAIL-R3|TRAILR3|TRID
chr2:177016417-177016467	-1.863072501	1.361204893	329	ENSG00000170166	HOXD4	HHO.C13|HOX-5.1|HOX4|HOX4B|Hox-4.2
chr8:42065314-42065364	-1.863002428	1.266865142	-97	ENSG00000104368	PLAT	T-PA|TPA
chr2:218808652-218808702	-1.85872037	1.97860956	119	ENSG00000079308	TNS1	MST091|MST122|MST127|MSTP091|MSTP122|MSTP127|MXRA6|PPP1R155|TNS
chr7:96651586-96651636	-1.857668197	1.495720698	2532	ENSG00000105880	DLX5	SHFM1D
chr3:50378413-50378463	-1.856828936	2.575144283	-71	ENSG00000068028	RASSF1	123F2|NORE2A|RASSF1A|RDA32|REH3P21
chr2:238768916-238768966	-1.85293791	1.40417991	754	ENSG00000132329	RAMP1	-
chr3:50378191-50378241	-1.851290783	2.332347486	151	ENSG00000068028	RASSF1	123F2|NORE2A|RASSF1A|RDA32|REH3P21
chr7:96651281-96651331	-1.849022708	1.143927123	2837	ENSG00000105880	DLX5	SHFM1D
chr1:223101848-223101898	-1.845340197	2.141508566	113450	ENSG00000154309	DISP1	DISPA
chr14:24458345-24458395	-1.837418476	1.184507208	343	ENSG00000187630	DHRS4L2	SDR25C3
chr12:49366538-49366588	-1.820039768	1.613126234	-922	ENSG00000169884	WNT10B	SHFM6|STHAG8|WNT-12
chr1:161008644-161008694	-1.817303035	1.695929731	105	ENSG00000215845	TSTD1	KAT|TST
chr6:33561099-33561149	-1.80772663	1.831951864	-9	ENSG00000197251	LINC00336	C6orf227|NCRNA00336
chr5:137071523-137071573	-1.804499324	1.153259519	231	ENSG00000146021	KLHL3	PHA2D
chr2:202484098-202484148	-1.800638783	1.73222009	-218	ENSG00000155754	C2CD6	ALS2CR11
chrX:46937829-46937879	-1.799684445	2.970143255	100	ENSG00000130988	RGN	GNL|HEL-S-41|RC|SMP30
chr7:102553432-102553482	-1.750613573	1.589034291	113	ENSG00000128606	LRRC17	P37NB
chr4:154125637-154125687	-1.743011877	1.122659647	96	ENSG00000109654	TRIM2	CMT2R|RNF86
chr1:40137089-40137139	-1.733980694	1.444495554	596	ENSG00000116981	NT5C1A	CN-I|CN-IA|CN1|CN1A|CNI
chr13:49975643-49975693	-1.725629685	1.096179523	6	ENSG00000102547	CAB39L	MO25-BETA|MO2L|bA103J18.3
chr9:129885730-129885780	-1.724988662	1.678654757	-711	ENSG00000136859	ANGPTL2	ARP2|HARP
chr17:63053929-63053979	-1.724633153	1.075437783	-1034	ENSG00000120063	GNA13	G13
chr20:56136012-56136062	-1.72199665	1.010731842	-100	ENSG00000124253	PCK1	PCKDC|PEPCK-C|PEPCK1|PEPCKC
chr17:56494554-56494604	-1.715904824	1.16611078	364	ENSG00000108375	RNF43	RNF124|SSPCS|URCC
chr20:3713584-3713634	-1.699881972	1.296398647	292	ENSG00000132622	HSPA12B	C20orf60
chr7:96650509-96650559	-1.689552363	1.59711523	3609	ENSG00000105880	DLX5	SHFM1D
chr17:43224332-43224382	-1.676377872	1.448072262	-327	ENSG00000186834	HEXIM1	CLP1|EDG1|HIS1|MAQ1
chr1:27668610-27668660	-1.663818299	1.402192867	152	ENSG00000142765	SYTL1	JFC1|SLP1
chr11:2890457-2890507	-1.658097861	2.329509245	-781	ENSG00000237941	KCNQ1DN	BWRT|HSA404617
chr8:101661478-101661528	-1.653290267	1.171159276	390	ENSG00000174226	SNX31	-
chr8:22408571-22408621	-1.645179496	1.094463496	-655	ENSG00000120896	SORBS3	SCAM-1|SCAM1|SH3D4
chr19:751241-751291	-1.613168906	2.291119021	153	ENSG00000099812	MISP	C19orf21|MISP1
chr2:114036170-114036220	-1.612711039	1.510344706	303	ENSG00000125618	PAX8	-
chr2:101618261-101618311	-1.600692876	1.162879033	-405	ENSG00000071082	RPL31	L31
chr7:96651915-96651965	-1.579458915	1.390130868	2203	ENSG00000105880	DLX5	SHFM1D
chr1:19600730-19600780	-1.578661557	2.185115066	-139	ENSG00000211454	AKR7L	AFAR3|AFB1-AR 3|AFB1-AR3|AKR7A4
chr4:40198595-40198645	-1.569662609	1.435059111	93	ENSG00000168421	RHOH	ARHH|TTF
chr19:36303880-36303930	-1.561096098	1.081910692	296	ENSG00000250799	PRODH2	HSPOX1|HYPDH
chr17:7942406-7942456	-1.555716595	1.990906034	73	ENSG00000179593	ALOX15B	15-LOX-2
chr1:47900327-47900377	-1.550896344	1.789726349	-39	ENSG00000237424	FOXD2-AS1	-
chr8:143781397-143781447	-1.544333994	1.300834808	-107	ENSG00000160886	LY6K	CT97|HSJ001348|URLC10|ly-6K
chr6:34433320-34433370	-1.543099358	1.523134845	-493	ENSG00000124507	PACSIN1	SDPI
chr4:111397581-111397631	-1.541621856	1.582015553	377	ENSG00000138792	ENPEP	APA|CD249|gp160
chr5:75919188-75919238	-1.520998473	1.264565244	25	ENSG00000164220	F2RL2	PAR-3|PAR3
chr3:50375459-50375509	-1.511028308	1.607574372	180	ENSG00000068028	RASSF1	123F2|NORE2A|RASSF1A|RDA32|REH3P21
chr14:67878535-67878585	-1.506572658	1.590391968	357	ENSG00000100558	PLEK2	-
chr9:129884457-129884507	-1.498114034	1.293898729	562	ENSG00000136859	ANGPTL2	ARP2|HARP
chrX:16889683-16889733	-1.495623282	1.896285549	-1174	ENSG00000102054	RBBP7	RbAp46
chr19:36643771-36643821	-1.477758868	1.054542414	-25	ENSG00000161281	COX7A1	COX7A|COX7AH|COX7AM
chr2:54087343-54087393	-1.469613279	1.533898298	-198	ENSG00000119737	GPR75	GPRchr2|WI31133
chr11:101786659-101786709	-1.459532708	1.403065608	569	ENSG00000187151	ANGPTL5	-
chr6:44310228-44310278	-1.44554966	1.320064308	-144	ENSG00000249481	SPATS1	DDIP|SPATA8|SRSP1
chr12:50497827-50497877	-1.445165644	1.654181348	250	ENSG00000167588	GPD1	GPD-C|GPDH-C|HTGTI
chr12:110172208-110172258	-1.437592342	1.39108878	20046	ENSG00000139438	FAM222A	C12orf34
chr11:64358617-64358667	-1.435641301	1.191564069	360	ENSG00000197891	SLC22A12	OAT4L|RST|URAT1
chr6:44310640-44310690	-1.432139598	1.050912111	268	ENSG00000249481	SPATS1	DDIP|SPATA8|SRSP1
chr11:32450486-32450536	-1.430591154	1.008664801	1852	ENSG00000184937	WT1	AWT1|GUD|NPHS4|WAGR|WIT-2|WT33
chr17:7284049-7284099	-1.424352591	1.766408956	-219	ENSG00000174292	TNK1	-
chr1:159916126-159916176	-1.423444377	1.111688559	-765	ENSG00000085552	IGSF9	FP18798|IGSF9A|Nrt1
chr16:20420716-20420766	-1.422538897	1.163690207	-115	ENSG00000183549	ACSM5	-
chr22:50986813-50986863	-1.411339003	2.981155861	2206		KLHDC7B	-
chrX:49090693-49090743	-1.401663467	2.061181142	-885	ENSG00000102001	CACNA1F	AIED|COD3|COD4|CORDX|CORDX3|CSNB2|CSNB2A|CSNBX2|Cav1.4|Cav1.4alpha1|JM8|JMC8|OA2
chr17:15245237-15245287	-1.391123551	1.447528878	-304	ENSG00000125409	TEKT3	-
chr1:110254616-110254666	-1.390788916	1.221797808	-223	ENSG00000134201	GSTM5	GSTM5-5|GTM5
chr5:77806051-77806101	-1.389167105	1.869343042	138572	ENSG00000145685	LHFPL2	-
chr19:54495183-54495233	-1.37861145	1.331646507	-334	ENSG00000130433	CACNG6	-
chr16:20913414-20913464	-1.366852081	1.218244788	1013	ENSG00000102897	LYRM1	A211C6.1
chr11:61976174-61976224	-1.357123494	1.089012176	59	ENSG00000124939	SCGB2A1	LPHC|LPNC|MGB2|UGB3
chr18:67624071-67624121	-1.35048159	2.448644808	316	ENSG00000150637	CD226	DNAM-1|DNAM1|PTA1|TLiSA1
chr12:7056008-7056058	-1.345933973	2.755051201	293	ENSG00000111679	PTPN6	HCP|HCPH|HPTP1C|PTP-1C|SH-PTP1|SHP-1|SHP-1L|SHP1
chr3:196694856-196694906	-1.342596748	1.723498021	861	ENSG00000119227	PIGZ	GPI-MT-IV|PIG-Z|SMP3
chr11:10472840-10472890	-1.341790963	1.251600919	641	ENSG00000133805	AMPD3	-
chr1:230850299-230850349	-1.329580951	1.63001918	12	ENSG00000135744	AGT	ANHU|SERPINA8|hFLT1
chr21:45149398-45149448	-1.325483952	1.33632199	10445	ENSG00000160209	PDXK	C21orf124|C21orf97|HEL-S-1a|PKH|PNK|PRED79
chr1:153538406-153538456	-1.324765443	1.170774935	-125	ENSG00000196754	S100A2	CAN19|S100L
chr12:52695270-52695320	-1.322019158	1.955374736	-9996	ENSG00000205426	KRT81	HB1|Hb-1|KRTHB1|MLN137|ghHkb1|hHAKB2-1
chr6:35992082-35992132	-1.304343871	1.835378145	170	ENSG00000112053	SLC26A8	SPGF3|TAT1
chr7:151136940-151136990	-1.303512591	1.109988354	291	ENSG00000127377	CRYGN	-
chr5:131562848-131562898	-1.275328965	1.465240545	62	ENSG00000072682	P4HA2	MYP25
chr17:203087-203137	-1.273673689	1.646846048	-479	ENSG00000181031	RPH3AL	NOC2
chr20:56725695-56725745	-1.273634126	1.324952123	-263	ENSG00000124237	C20orf85	LLC1|bA196N14.1
chr3:195943713-195943763	-1.263978621	2.273150678	355	ENSG00000163959	SLC51A	OSTA|OSTalpha
chr19:49199172-49199222	-1.263144709	1.309620453	-31	ENSG00000176920	FUT2	B12QTL1|SE|SEC2|Se2|sej
chr9:139582585-139582635	-1.256014713	1.133586916	-699	ENSG00000169692	AGPAT2	1-AGPAT2|BSCL|BSCL1|LPAAB|LPAAT-beta
chrX:106163689-106163739	-1.254540734	1.017643671	108	ENSG00000165376	CLDN2	-
chr8:22089103-22089153	-1.24108352	1.224906669	723	ENSG00000168490	PHYHIP	DYRK1AP3|PAHX-AP|PAHXAP1
chr6:35109121-35109171	-1.22385161	2.167472135	41	ENSG00000124678	TCP11	D6S230E|FPPR
chr17:3379567-3379617	-1.208794408	1.021133422	296	ENSG00000108381	ASPA	ACY2|ASP
chr7:130126513-130126563	-1.200469195	2.611661607	350	ENSG00000106484	MEST	PEG1
chr5:140810137-140810187	-1.2003684	1.389877824	4	ENSG00000253159	PCDHGA12	CDH21|FIB3|PCDH-GAMMA-A12
chr20:57582121-57582171	-1.198681007	2.609379877	163	ENSG00000101160	CTSZ	CTSX
chrX:15756384-15756434	-1.18986438	1.211818857	-3	ENSG00000169239	CA5B	CA-VB
chr11:63656090-63656140	-1.180589982	1.922118919	128	ENSG00000072518	MARK2	EMK-1|EMK1|PAR-1|Par-1b|Par1b
chr1:183155644-183155694	-1.178775756	1.49964898	495	ENSG00000058085	LAMC2	B2T|BM600|CSF|EBR2|EBR2A|LAMB2T|LAMNB2
chr2:3642400-3642450	-1.160984897	1.569635389	3	ENSG00000118004	COLEC11	3MC2|CL-K1-I|CL-K1-II|CL-K1-IIa|CL-K1-IIb|CLK1
chr8:6420506-6420556	-1.155058514	1.513029593	253	ENSG00000091879	ANGPT2	AGPT2|ANG2
chr20:52687007-52687057	-1.153895548	1.0734497	272	ENSG00000064787	BCAS1	AIBC1|NABC1
chr11:64322890-64322940	-1.151494401	1.354104618	-158	ENSG00000168065	SLC22A11	OAT4|hOAT4
chr4:619375-619425	-1.148921536	1.348593394	37	ENSG00000133256	PDE6B	CSNB3|CSNBAD2|GMP-PDEbeta|PDEB|RP40|rd1
chr19:16284242-16284292	-1.144594526	1.063528108	69	ENSG00000141977	CIB3	KIP3
chr4:40198776-40198826	-1.142894035	1.601652746	274	ENSG00000168421	RHOH	ARHH|TTF
chrX:46937571-46937621	-1.133614434	3.177035745	-158	ENSG00000130988	RGN	GNL|HEL-S-41|RC|SMP30
chr9:136038690-136038740	-1.131895205	1.50365713	617	ENSG00000148288	GBGT1	A3GALNT|FS|UNQ2513
chr8:42234614-42234664	-1.119022079	1.138230332	35	ENSG00000104371	DKK4	DKK-4
chr8:98290510-98290560	-1.10666332	1.509344092	-359	ENSG00000180543	TSPYL5	-
chr12:95945366-95945416	-1.101328381	1.869462907	-125	ENSG00000136014	USP44	-
chr11:71900652-71900702	-1.098958891	2.217941267	75	ENSG00000110195	FOLR1	FBP|FOLR
chr3:46918266-46918316	-1.097562222	1.168989908	-945	ENSG00000160801	PTH1R	PFE|PTHR|PTHR1
chr6:27783331-27783381	-1.075774454	2.396054982	534	ENSG00000273703	HIST1H2BM	H2B/e|H2BFE|dJ160A22.3
chr19:51628196-51628246	-1.070797803	1.556439209	84	ENSG00000129450	SIGLEC9	CD329|CDw329|FOAP-9|OBBP-LIKE|siglec-9
chr22:30901532-30901582	-1.064917194	2.558272942	141	ENSG00000133488	SEC14L4	TAP3
chrX:66763359-66763409	-1.062127479	1.208920338	-1081	ENSG00000169083	AR	AIS|AR8|DHTR|HUMARA|HYSP1|KD|NR3C4|SBMA|SMAX1|TFM
chr19:41935185-41935235	-1.058661381	1.588994042	-575	ENSG00000177191	B3GNT8	B3GALT7|BGALT15|beta3Gn-T8
chr3:46506404-46506454	-1.057606122	1.056942706	224	ENSG00000012223	LTF	GIG12|HEL110|HLF2|LF
chrX:66763445-66763495	-1.052670677	2.931391074	-995	ENSG00000169083	AR	AIS|AR8|DHTR|HUMARA|HYSP1|KD|NR3C4|SBMA|SMAX1|TFM
chr22:37608611-37608661	-1.043551341	1.241222731	-220	ENSG00000278195	SSTR3	SS-3-R|SS3-R|SS3R|SSR-28
chr17:37307313-37307363	-1.039556895	1.051701674	564	ENSG00000161381	PLXDC1	TEM3|TEM7
chr11:67777952-67778002	-1.036986311	1.383472406	202	ENSG00000006534	ALDH3B1	ALDH4|ALDH7
chr12:372259-372309	-1.025475406	1.936465992	-245	ENSG00000010379	SLC6A13	GAT-2|GAT2|GAT3
chr14:24809073-24809123	-1.001086508	2.782064446	144	ENSG00000129465	RIPK3	RIP3
chr10:118429452-118429502	-0.998169767	1.962219859	31	ENSG00000165863	C10orf82	-
chr6:39760833-39760883	-0.996921805	1.270123278	85	ENSG00000146122	DAAM2	dJ90A20A.1
chrX:128872940-128872990	-0.996162462	1.174187547	19	ENSG00000122121	XPNPEP2	AEACEI|APP2
chr12:6665447-6665497	-0.995728087	2.15696903	-223	ENSG00000010295	IFFO1	HOM-TES-103|IFFO
chr2:70008161-70008211	-0.990267237	1.237808735	39080	ENSG00000196975	ANXA4	ANX4|HEL-S-274|P32.5|PAP-II|PIG28|PP4-X|ZAP36
chr19:19373743-19373793	-0.98635386	1.523236948	-172	ENSG00000187664	HAPLN4	BRAL2
chr6:110736422-110736472	-0.982207644	1.928342762	306	ENSG00000203797	DDO	DASOX|DDO-1|DDO-2
chr12:124774055-124774105	-0.979079546	2.599118156	370	ENSG00000178882	RFLNA	CFM2|FAM101A
chr6:42927986-42928036	-0.97281675	2.197419282	-481	ENSG00000124713	GNMT	HEL-S-182mP
chr17:39471738-39471788	-0.955375297	1.611899823	184	ENSG00000186860	KRTAP17-1	KAP17.1|KRTAP16.1|KRTAP17.1
chr6:3076354-3076404	-0.954625441	1.049746335	7428	ENSG00000137275	RIPK1	RIP|RIP-1|RIP1
chr12:54427700-54427750	-0.947613158	1.554926629	-9	ENSG00000207571	MIR615	MIRN615|hsa-mir-615|mir-615
chr16:3143153-3143203	-0.942431113	1.267646842	6140	ENSG00000130182	ZSCAN10	ZNF206
chr3:184097440-184097490	-0.932141569	2.031960448	11	ENSG00000090534	THPO	MGDF|MKCSF|ML|MPLLG|THCYT1|TPO
chr16:30041760-30041810	-0.927957096	1.998979996	-380	ENSG00000149926	FAM57B	FP1188
chr15:63889093-63889143	-0.916446483	1.753862775	-434	ENSG00000197361	FBXL22	Fbl22
chrX:2882183-2882233	-0.914176363	1.029488572	286	ENSG00000157399	ARSE	ASE|CDPX|CDPX1|CDPXR
chr17:40439492-40439542	-0.91257225	1.597168471	-48	ENSG00000126561	STAT5A	MGF|STAT5
chr17:18854560-18854610	-0.910560744	2.291070618	596	ENSG00000154025	SLC5A10	SGLT-5|SGLT5
chr19:663973-664023	-0.898955948	1.467013929	-765	ENSG00000070423	RNF126	-
chr14:21467273-21467323	-0.89781451	1.468038507	24	ENSG00000258471	LOC101929718	-
chrX:149736640-149736690	-0.89517214	1.122378954	-382	ENSG00000171100	MTM1	CNM|MTMX|XLMTM
chr1:43751563-43751613	-0.89177379	1.468382572	-300	ENSG00000253313	C1orf210	TEMP
chr1:18807550-18807600	-0.887833746	2.438864784	151	ENSG00000179023	KLHDC7A	-
chr19:36499839-36499889	-0.886847743	1.623295728	-169	ENSG00000181392	SYNE4	C19orf46|DFNB76|KASH4|Nesp4
chr19:42948167-42948217	-0.886316872	1.173353391	-992	ENSG00000189377	CXCL17	DMC|Dcip1|UNQ473|VCC-1|VCC1
chr2:27665543-27665593	-0.885904393	3.012698318	335	ENSG00000157992	KRTCAP3	KCP3
chr20:50418959-50419009	-0.885069064	1.280135444	78	ENSG00000101115	SALL4	DRRS|HSAL4|ZNF797
chr5:140559832-140559882	-0.880221735	2.002444453	-1408	ENSG00000272674	PCDHB16	ME1|PCDH-BETA16|PCDH3X|PCDHB8a
chr19:56686707-56686757	-0.874657234	1.554903515	-657	ENSG00000197487	GALP	-
chr1:43205976-43206026	-0.87375336	2.32949112	-76	ENSG00000164007	CLDN19	HOMG5
chrX:48916658-48916708	-0.872245312	1.327068848	186	ENSG00000147144	CCDC120	JM11
chr11:65779192-65779242	-0.869386231	1.129421468	-245	ENSG00000175315	CST6	-
chr5:140552105-140552155	-0.868657016	1.319185548	-72	ENSG00000113212	PCDHB7	PCDH-BETA7
chr14:96180648-96180698	-0.868100761	2.862607605	-140	ENSG00000100721	TCL1A	TCL1
chr1:150954554-150954604	-0.868065551	2.101048884	80	ENSG00000143412	ANXA9	ANX31
chr11:119056710-119056760	-0.868039498	1.249395228	569	ENSG00000172367	PDZD3	IKEPP|NHERF4|PDZK2
chr9:34457500-34457550	-0.867197259	2.184412362	1043	ENSG00000164970	FAM219A	C9orf25
chr16:67233432-67233482	-0.855246003	1.772335574	429	ENSG00000102890	ELMO3	CED-12|CED12|ELMO-3
chr22:37914859-37914909	-0.84377213	2.677421906	326	ENSG00000100065	CARD10	BIMP1|CARMA3
chr17:34079987-34080037	-0.841578675	1.284190125	-115	ENSG00000270765	GAS2L2	GAR17
chr11:32452370-32452420	-0.837617217	1.117383352	-32	ENSG00000184937	WT1	AWT1|GUD|NPHS4|WAGR|WIT-2|WT33
chr4:683240-683290	-0.834074696	1.602561434	-35	ENSG00000169026	SLC49A3	LP2561|MFSD7
chr12:52627342-52627392	-0.830124423	2.29326943	413	ENSG00000135480	KRT7	CK7|K2C7|K7|SCL
chr3:158390769-158390819	-0.823894017	1.124438155	-312	ENSG00000079257	LXN	ECI|TCI
chr12:53299145-53299195	-0.820866128	1.162615599	-302	ENSG00000170421	KRT8	CARD2|CK-8|CK8|CYK8|K2C8|K8|KO
chr11:111250431-111250481	-0.815143216	1.270449924	-299	ENSG00000110777	POU2AF1	BOB1|OBF-1|OBF1|OCAB
chr19:55417500-55417550	-0.802814273	1.395504398	17	ENSG00000189430	NCR1	CD335|LY94|NK-p46|NKP46
chr2:36582038-36582088	-0.802237518	1.051618376	650		LOC100288911	-
chr16:31146999-31147049	-0.799266618	1.637546955	59	ENSG00000052344	PRSS8	CAP1|PROSTASIN
chr1:33335831-33335881	-0.79335505	1.053779308	558	ENSG00000160097	FNDC5	FRCP2|irisin
chr1:115397597-115397647	-0.792870297	1.667819273	198	ENSG00000198765	SYCP1	CT8|HOM-TES-14|SCP-1|SCP1
chr6:43265547-43265597	-0.792448142	1.015697838	-426	ENSG00000137204	SLC22A7	NLT|OAT2|hOAT11
chr2:177027641-177027691	-0.789262434	1.276946517	-1139	ENSG00000128652	HOXD3	HOX1D|HOX4|HOX4A|Hox-4.1
chr3:133465469-133465519	-0.780171215	1.41293309	517	ENSG00000091513	TF	HEL-S-71p|PRO1557|PRO2086|TFQTL1
chr5:140588299-140588349	-0.777907681	1.805809272	33	ENSG00000120328	PCDHB12	PCDH-BETA12
chr10:45495971-45496021	-0.776428929	1.410964395	-277	ENSG00000165512	ZNF22	HKR-T1|KOX15|ZNF422|Zfp422
chr1:206643377-206643427	-0.766316263	1.52042895	-184	ENSG00000263528	IKBKE	IKK-E|IKK-i|IKKE|IKKI
chr5:140480967-140481017	-0.75899942	1.73677918	1166	ENSG00000113205	PCDHB3	PCDH-BETA3
chrX:9733287-9733337	-0.757380205	2.483945296	693	ENSG00000101850	GPR143	NYS6|OA1
chr12:52301634-52301684	-0.740091936	2.755469245	457	ENSG00000139567	ACVRL1	ACVRLK1|ALK-1|ALK1|HHT|HHT2|ORW2|SKR3|TSR-I
chr12:133465013-133465063	-0.723819477	1.581068316	610	ENSG00000236617	LOC101928530	-
chr20:62681428-62681478	-0.718944668	1.300636286	-474	ENSG00000203883	SOX18	HLTRS|HLTS
chr19:18344322-18344372	-0.717797215	1.175950065	842	ENSG00000105650	PDE4C	DPDE1|PDE21
chr20:56136569-56136619	-0.712476133	1.464099691	457	ENSG00000124253	PCK1	PCKDC|PEPCK-C|PEPCK1|PEPCKC
chr1:145413193-145413243	-0.699554541	1.413034132	27	ENSG00000168509	HJV	HFE2|HFE2A|JH|RGMC
chr3:9745369-9745419	-0.698217485	1.916980106	-97	ENSG00000144550	CPNE9	-
chr3:183749227-183749277	-0.697831154	1.68435015	-80	ENSG00000186090	HTR3D	5HT3D
chr1:6579915-6579965	-0.697807932	1.354935031	181	ENSG00000171680	PLEKHG5	CMTRIC|DSMA4|GEF720|Syx|Tech
chr5:140530222-140530272	-0.69265364	1.180231506	644	ENSG00000113211	PCDHB6	PCDH-BETA6
chr3:42201898-42201948	-0.690645333	1.319907844	262	ENSG00000182606	TRAK1	MILT1|OIP106
chr19:49535079-49535129	-0.684759278	1.130352072	-26	ENSG00000104818	CGB2	-
chr22:42394659-42394709	-0.6822643	1.042140367	-45	ENSG00000183066	WBP2NL	GRAMD7|PAWP
chr15:63889711-63889761	-0.681563101	1.010805902	184	ENSG00000197361	FBXL22	Fbl22
chr12:7901661-7901711	-0.672833512	1.828410679	383	ENSG00000198178	CLEC4C	BDCA2|CD303|CLECSF11|CLECSF7|DLEC|HECL|PRO34150
chr1:228396098-228396148	-0.66678356	1.265136279	292	ENSG00000154358	OBSCN	ARHGEF30|UNC89
chrX:2882333-2882383	-0.65825102	1.833184955	136	ENSG00000157399	ARSE	ASE|CDPX|CDPX1|CDPXR
chr5:134735544-134735594	-0.655428109	1.72972037	8	ENSG00000113648	H2AFY	H2A.y|H2A/y|H2AF12M|MACROH2A1.1|mH2A1|macroH2A1.2
chr6:114225306-114225356	-0.650281132	1.344409482	-220	ENSG00000175967	FLJ34503	-
chr9:140318649-140318699	-0.649487639	1.298235239	827	ENSG00000188747	NOXA1	NY-CO-31|SDCCAG31|p51NOX
chr11:66824650-66824700	-0.645858438	2.351800782	386	ENSG00000173156	RHOD	ARHD|RHOHP1|RHOM|Rho
chr12:323242-323292	-0.645491084	1.107802642	104	ENSG00000111181	SLC6A12	BGT-1|BGT1|GAT2
chr11:818892-818942	-0.641916832	1.399374139	16	ENSG00000177666	PNPLA2	1110001C14Rik|ATGL|FP17548|PEDF-R|TTS-2.2|TTS2|iPLA2zeta
chr22:31318181-31318231	-0.625715818	1.013643282	-89	ENSG00000235989	MORC2-AS1	C22orf27|NCRNA00325
chr6:17393396-17393446	-0.625358309	1.008630086	-315	ENSG00000112186	CAP2	-
chr11:32450104-32450154	-0.622493684	1.080308844	2234	ENSG00000184937	WT1	AWT1|GUD|NPHS4|WAGR|WIT-2|WT33
chr16:69984939-69984989	-0.615994388	1.228201425	75	ENSG00000157322	CLEC18A	MRCL|MRCL1|MRLP2
chr7:1596050-1596100	-0.61248242	1.260814865	-9	ENSG00000164855	TMEM184A	SDMG1
chr10:70979811-70979861	-0.612090698	1.436574819	-223	ENSG00000156510	HKDC1	-
chr12:57849270-57849320	-0.611438891	1.501672176	221	ENSG00000139269	INHBE	-
chr16:31439752-31439802	-0.611405566	1.466412639	-28	ENSG00000156885	COX6A2	COX6AH|COXVIAH
chr2:106682640-106682690	-0.607236028	1.603919245	552	ENSG00000119147	C2orf40	ECRG4
chr1:203156246-203156296	-0.605287205	2.843290058	-349	ENSG00000133048	CHI3L1	ASRT7|CGP-39|GP-39|GP39|HC-gp39|HCGP-3P|YKL-40|YKL40|YYL-40|hCGP-39
chrX:57163888-57163938	-0.599886728	2.18682275	145	ENSG00000147059	SPIN2A	DXF34|SPIN2|TDRD25|dJ323P24.1
chr4:619392-619442	-0.593998467	1.806710491	54	ENSG00000133256	PDE6B	CSNB3|CSNBAD2|GMP-PDEbeta|PDEB|RP40|rd1
chr10:70980112-70980162	-0.584598125	1.335296988	78	ENSG00000156510	HKDC1	-
chr16:3068707-3068757	-0.580309607	1.133547298	-544	ENSG00000184697	CLDN6	-
chr12:6493767-6493817	-0.579974426	2.886423635	593	ENSG00000111321	LTBR	D12S370|LT-BETA-R|TNF-R-III|TNFCR|TNFR-RP|TNFR2-RP|TNFR3|TNFRSF3
chr6:31846996-31847046	-0.578078644	2.575873227	-198	ENSG00000204385	SLC44A4	C6orf29|CTL4|DFNA72|NG22|TPPT|hTPPT1
chr7:138348774-138348824	-0.558339185	2.504437982	170	ENSG00000157703	SVOPL	-
chr10:48828106-48828156	-0.553381544	2.29884718	-165	ENSG00000204179	PTPN20	CT126|PTPN20A|PTPN20B|bA142I17.1|bA42B19.1
chr12:95945120-95945170	-0.551650421	1.286337611	121	ENSG00000136014	USP44	-
chr1:155911238-155911288	-0.549240926	1.775346788	-217	ENSG00000173080	RXFP4	GPCR142|GPR100|RLN3R2|RXFPR4
chr6:116382876-116382926	-0.544575672	2.090263498	-980	ENSG00000111816	FRK	GTK|PTK5|RAK
chr17:80330743-80330793	-0.544295813	1.601968925	-1385	ENSG00000181408	UTS2R	GPR14|UR-2-R|UTR|UTR2
chr15:77519170-77519220	-0.537807072	1.462777429	-1449		LINC00597	C15orf5
chr1:153584920-153584970	-0.536501307	2.445462673	699	ENSG00000188643	S100A16	AAG13|DT1P1A7|S100F
chr3:48466700-48466750	-0.528797965	1.981929829	4147	ENSG00000164050	PLXNB1	PLEXIN-B1|PLXN5|SEP
chr3:42743794-42743844	-0.524041816	2.170385221	-214	ENSG00000230970	HHATL-AS1	-
chr2:174831503-174831553	-0.523099772	1.309842809	-1098	ENSG00000172845	SP3	SPR2
chr5:140810161-140810211	-0.520623528	2.151672366	28	ENSG00000253159	PCDHGA12	CDH21|FIB3|PCDH-GAMMA-A12
chr20:62131260-62131310	-0.515841551	2.320707814	-617	ENSG00000101210	EEF1A2	EEF1AL|EF-1-alpha-2|EF1A|EIEE33|HS1|MRD38|STN|STNL
chr1:156030844-156030894	-0.514427745	2.611892639	-71	ENSG00000132698	RAB25	CATX-8|RAB11C
chr15:26109204-26109254	-0.512407369	1.078666833	-880	ENSG00000206190	ATP10A	ATP10C|ATPVA|ATPVC
chr1:115238559-115238609	-0.505480501	1.087593935	-345	ENSG00000116748	AMPD1	MAD|MADA|MMDD
chr7:116139367-116139417	-0.501225001	1.291746902	-263	ENSG00000105971	CAV2	CAV
chr22:24828655-24828705	-0.501143781	2.638179908	593	ENSG00000128271	ADORA2A	A2aR|ADORA2|RDC8
chr3:139257799-139257849	-0.494029528	1.240913909	847	ENSG00000114115	RBP1	CRABP-I|CRBP|CRBP1|CRBPI|RBPC
chr1:156611087-156611137	-0.4922697	1.119775903	-628	ENSG00000132692	BCAN	BEHAB|CSPG7
chr17:59533844-59533894	-0.47813539	2.90251371	20	ENSG00000121075	TBX4	ICPPS|SPS
chr9:132514582-132514632	-0.469063013	2.44078282	737	ENSG00000148344	PTGES	MGST-IV|MGST1-L1|MGST1L1|MPGES|PGES|PIG12|PP102|PP1294|TP53I12|mPGES-1
chr17:37893803-37893853	-0.468720664	2.962769226	-326	ENSG00000141738	GRB7	-
chr19:43969650-43969700	-0.467448458	1.919123815	156	ENSG00000124466	LYPD3	C4.4A
chr16:3115552-3115602	-0.465998848	1.688079214	-35	ENSG00000008517	IL32	IL-32alpha|IL-32beta|IL-32delta|IL-32gamma|NK4|TAIF|TAIFa|TAIFb|TAIFc|TAIFd
chr17:7339721-7339771	-0.462887468	1.558212008	954	ENSG00000181284	TMEM102	CBAP
chr8:93107394-93107444	-0.455156764	1.82222294	71	ENSG00000079102	RUNX1T1	AML1-MTG8|AML1T1|CBFA2T1|CDR|ETO|MTG8|ZMYND2
chr5:140480218-140480268	-0.444498036	1.328891145	417	ENSG00000113205	PCDHB3	PCDH-BETA3
chr15:59908652-59908702	-0.441944048	1.061416978	4695	ENSG00000140297	GCNT3	C2/4GnT|C24GNT|C2GNT2|C2GNTM|GNTM
chr12:122297408-122297458	-0.438501978	2.378370601	-664	ENSG00000158104	HPD	4-HPPD|4HPPD|GLOD3|HPPDASE|PPD
chr7:150745709-150745759	-0.436293666	2.397830238	355	ENSG00000213199	ASIC3	ACCN3|DRASIC|SLNAC1|TNaC1
chr11:62688751-62688801	-0.432358437	1.147953446	236	ENSG00000168539	CHRM1	HM1|M1|M1R
chr21:43735505-43735555	-0.429365779	2.101117891	176	ENSG00000160180	TFF3	ITF|P1B|TFI
chr19:46526483-46526533	-0.421771878	2.148204596	48	ENSG00000008438	PGLYRP1	PGLYRP|PGRP|PGRP-S|PGRPS|TAG7|TNFSF3L
chr14:23846479-23846529	-0.421720874	1.138900943	487	ENSG00000166091	CMTM5	CKLFSF5
chr19:45281526-45281576	-0.421332259	1.353793294	425	ENSG00000142273	CBLC	CBL-3|CBL-SL|RNF57
chrX:152952362-152952412	-0.411459565	1.189765909	-1365	ENSG00000130821	SLC6A8	CCDS1|CRT|CRTR|CT1|CTR5
chr12:10331666-10331716	-0.407997374	1.315067231	134	ENSG00000165685	TMEM52B	C12orf59
chr11:3693157-3693207	-0.404976795	1.30153397	-568	ENSG00000129749	CHRNA10	-
chr11:35547903-35547953	-0.397283921	1.091334043	-349	ENSG00000149090	PAMR1	DKFZP586H2123|FP938|RAMP
chr2:208988967-208989017	-0.393357469	1.095465554	321	ENSG00000118231	CRYGD	CACA|CCA3|CCP|CRYG4|CTRCT4|PCC|cry-g-D
chr12:54366909-54366959	-0.382974851	2.048679462	24	ENSG00000123388	HOXC11	HOX3H
chr2:177015125-177015175	-0.378994433	2.462190735	119	ENSG00000207744	MIR10B	MIRN10B|hsa-mir-10b|miRNA10B|mir-10b
chr4:187186949-187186999	-0.375680374	1.172360233	-144	ENSG00000088926	F11	FXI|PTA
chr11:32454718-32454768	-0.37418451	1.137342932	-2321	ENSG00000183242	WT1-AS	WIT-1|WIT1|WT1-AS1|WT1AS
chr13:37247537-37247587	-0.370192432	1.432786925	-487	ENSG00000180440	SERTM1	C13orf36
chr1:145727720-145727770	-0.367824858	2.006228132	79	ENSG00000174827	PDZK1	CAP70|CLAMP|NHERF-3|NHERF3|PDZD1
chr12:121416796-121416846	-0.366239678	3.055099514	450	ENSG00000135100	HNF1A	HNF-1A|HNF1|HNF4A|IDDM20|LFB1|MODY3|TCF-1|TCF1
chr20:62437035-62437085	-0.366095031	1.089259726	-204	ENSG00000130584	ZBTB46	BTBD4|BZEL|RINZF|ZNF340|dJ583P15.7|dJ583P15.8
chr16:66952714-66952764	-0.366014839	2.090118492	148	ENSG00000166589	CDH16	-
chr20:238156-238206	-0.364712357	1.837605365	-196	ENSG00000186458	DEFB132	BD-32|DEFB-32|DEFB32|HEL-75|KFLL827|UNQ827
chr3:50375674-50375724	-0.362945527	1.563779133	-35	ENSG00000068028	RASSF1	123F2|NORE2A|RASSF1A|RDA32|REH3P21
chr20:57582594-57582644	-0.359281146	2.173512501	-310	ENSG00000101160	CTSZ	CTSX
chr2:232394702-232394752	-0.356306794	1.486013651	455	ENSG00000171596	NMUR1	(FM-3)|FM-3|FM3|GPC-R|GPR66|NMU1R
chr2:241079766-241079816	-0.355618239	2.153683102	282	ENSG00000178602	OTOS	OTOSP
chr10:88718393-88718443	-0.352949131	2.897377272	130	ENSG00000173267	SNCG	BCSG1|SR
chr17:48912952-48913002	-0.351780702	1.718303856	372	ENSG00000173714	WFIKKN2	GASP-1|WFDC20B|WFIKKNRP|hGASP-1
chr12:4554786-4554836	-0.351712654	1.648777656	-31	ENSG00000111241	FGF6	HBGF-6|HST2
chr13:20805679-20805729	-0.348313546	2.0277008	-332	ENSG00000121742	GJB6	CX30|DFNA3|DFNA3B|DFNB1B|ECTD2|ED2|EDH|HED|HED2
chr19:15590532-15590582	-0.331469108	1.093793051	-242	ENSG00000161031	PGLYRP2	HMFT0141|PGLYRPL|PGRP-L|PGRPL|TAGL-like|tagL|tagL-alpha|tagl-beta
chr8:22960385-22960435	-0.325657644	2.480900525	83	ENSG00000173535	TNFRSF10C	CD263|DCR1|DCR1-TNFR|LIT|TRAIL-R3|TRAILR3|TRID
chr1:222910009-222910059	-0.316954792	2.205566665	-524	ENSG00000197520	FAM177B	-
chr2:218809254-218809304	-0.316460052	1.594440525	-483	ENSG00000079308	TNS1	MST091|MST122|MST127|MSTP091|MSTP122|MSTP127|MXRA6|PPP1R155|TNS
chr6:168480013-168480063	-0.313147358	1.820258458	-199	ENSG00000153303	FRMD1	bA164L23.1
chr20:3052345-3052395	-0.312743612	1.897362951	104	ENSG00000101405	OXT	OT|OT-NPI|OXT-NPI
chr19:2281919-2281969	-0.309555743	1.330669297	237	ENSG00000188305	PEAK3	C19orf35
chr3:58522689-58522739	-0.309057586	3.167498688	215	ENSG00000168306	ACOX2	BCOX|BRCACOX|BRCOX|CBAS6|THCCox
chr19:40919245-40919295	-0.305430847	1.817717792	1	ENSG00000105227	PRX	CMT4F
chr11:63871000-63871050	-0.299268955	1.877635806	-337	ENSG00000126500	FLRT1	SPG68
chr20:23016315-23016365	-0.294640394	1.546638889	283	ENSG00000132671	SSTR4	SS-4-R|SS4-R|SS4R
chr1:156031182-156031232	-0.291823622	2.405122315	267	ENSG00000132698	RAB25	CATX-8|RAB11C
chr9:124496315-124496365	-0.290332802	1.186455652	-8724	ENSG00000136848	DAB2IP	AF9Q34|AIP-1|AIP1|DIP1/2
chr2:241080464-241080514	-0.289953035	1.148125763	-416	ENSG00000178602	OTOS	OTOSP
chr12:772861-772911	-0.285209551	1.357284829	21	ENSG00000171840	NINJ2	-
chr11:123066529-123066579	-0.279743957	1.921891611	-541	ENSG00000166250	CLMP	ACAM|ASAM|CSBM|CSBS
chr2:85812023-85812073	-0.278628782	1.732488585	517	ENSG00000168899	VAMP5	-
chr5:150399781-150399831	-0.277866901	2.371220468	-167	ENSG00000211445	GPX3	GPx-P|GSHPx-3|GSHPx-P
chr19:35773474-35773524	-0.265856525	1.664197305	250	ENSG00000105697	HAMP	HEPC|HFE2B|LEAP1|PLTR
chr17:46034455-46034505	-0.264630502	2.719488347	763	ENSG00000167183	PRR15L	ATAD4
chr12:56114155-56114205	-0.261742045	1.336082998	29	ENSG00000135437	RDH5	9cRDH|HSD17B9|RDH1|SDR9C5
chr6:143929300-143929350	-0.25618917	1.158343669	8	ENSG00000112419	PHACTR2	C6orf56
chr6:71377064-71377114	-0.252036974	1.033342449	-385	ENSG00000112305	SMAP1	SMAP-1
chr7:73624319-73624369	-0.251604327	1.351509367	257	ENSG00000086730	LAT2	HSPC046|LAB|NTAL|WBSCR15|WBSCR5|WSCR5
chr14:77737800-77737850	-0.251521497	1.622170196	-170	ENSG00000165553	NGB	-
chr4:110722702-110722752	-0.250817536	1.182657546	654	ENSG00000205403	CFI	AHUS3|ARMD13|C3BINA|C3b-INA|FI|IF|KAF
chr1:147245168-147245218	-0.250582866	1.113000003	273	ENSG00000265107	GJA5	ATFB11|CX40
chr7:76038785-76038835	-0.249192765	2.246148209	202	ENSG00000146700	SSC4D	S4D-SRCRB|SRCRB-S4D|SRCRB4D
chr1:41950325-41950375	-0.248241035	2.249884236	4	ENSG00000127129	EDN2	ET-2|ET2|PPET2
chr22:50018392-50018442	-0.244217702	1.422823822	32773	ENSG00000188511	C22orf34	-
chr20:634604-634654	-0.241381669	1.373666798	-615	ENSG00000271303	SRXN1	C20orf139|Npn3|SRX|SRX1
chr1:111148339-111148389	-0.237619469	1.490034137	611	ENSG00000177301	KCNA2	EIEE32|HBK5|HK4|HUKIV|KV1.2|MK2|NGK1|RBK2
chr12:6745292-6745342	-0.235273218	1.0420635	-20	ENSG00000184574	LPAR5	GPR92|GPR93|KPG_010|LPA5
chr17:74023714-74023764	-0.229763223	1.968043976	-206	ENSG00000167880	EVPL	EVPK
chr7:50518647-50518697	-0.229436052	1.268586407	-568	ENSG00000132436	FIGNL1	-
chr19:16045119-16045169	-0.223529632	1.008848734	532	ENSG00000171903	CYP4F11	CYPIVF11
chr3:123602485-123602535	-0.222527861	1.80159604	639	ENSG00000065534	MYLK	AAT7|KRP|MLCK|MLCK1|MLCK108|MLCK210|MSTP083|MYLK1|smMLCK
chr7:30185776-30185826	-0.219348675	1.679545482	11249	ENSG00000180354	MTURN	C7orf41|Ells1
chr5:851422-851472	-0.217785276	1.181924343	-346	ENSG00000188818	ZDHHC11	ZNF399
chr1:43205623-43205673	-0.214367892	2.978883818	277	ENSG00000164007	CLDN19	HOMG5
chr19:47812519-47812569	-0.213476546	1.028452971	-560	ENSG00000197405	C5AR1	C5A|C5AR|C5R1|CD88
chr4:8200549-8200599	-0.213409173	2.086290444	-397	ENSG00000125089	SH3TC1	-
chr2:71163123-71163173	-0.209396925	2.227107493	150	ENSG00000116039	ATP6V1B1	ATP6B1|RTA1B|VATB|VMA2|VPP3
chr6:42928920-42928970	-0.205230197	3.266770667	453	ENSG00000124713	GNMT	HEL-S-182mP
chr16:1582581-1582631	-0.202241281	1.30939401	-1052	ENSG00000131634	TMEM204	C16orf30|CLP24
chr2:54087028-54087078	-0.201009762	2.656110147	117	ENSG00000270898	GPR75-ASB3	-
chr22:37975941-37975991	-0.199655161	1.024266801	58	ENSG00000100079	LGALS2	HL14
chr12:53299310-53299360	-0.19586741	1.701169329	-467	ENSG00000170421	KRT8	CARD2|CK-8|CK8|CYK8|K2C8|K8|KO
chr19:10563771-10563821	-0.194216631	2.607123043	163	ENSG00000065989	PDE4A	DPDE2|PDE4|PDE46
chr9:139921971-139922021	-0.190063467	1.533100503	80		C9orf139	-
chr3:185270528-185270578	-0.188960466	1.082820866	-184	ENSG00000163898	LIPH	AH|ARWH2|HYPT7|LAH2|LPDLR|PLA1B|mPA-PLA1
chr13:20805656-20805706	-0.182694682	1.780687143	-309	ENSG00000121742	GJB6	CX30|DFNA3|DFNA3B|DFNB1B|ECTD2|ED2|EDH|HED|HED2
chr13:98605857-98605907	-0.173704849	2.253572168	-47	ENSG00000065150	IPO5	IMB3|KPNB3|Pse1|RANBP5|imp5
chr3:48466751-48466801	-0.172893856	3.780967604	4096	ENSG00000164050	PLXNB1	PLEXIN-B1|PLXN5|SEP
chr7:142981776-142981826	-0.171745142	3.601462912	-191	ENSG00000178826	TMEM139	-
chr13:113812986-113813036	-0.168781291	2.874007022	43	ENSG00000126231	PROZ	PZ
chr3:99833735-99833785	-0.165245897	2.756473928	-14	ENSG00000184220	CMSS1	C3orf26
chr17:80186273-80186323	-0.164799947	2.5125066	16	ENSG00000141526	SLC16A3	MCT 3|MCT 4|MCT-3|MCT-4|MCT3|MCT4
chr3:42947267-42947317	-0.164257429	2.181616911	-110	ENSG00000182983	ZNF662	-
chr16:69385606-69385656	-0.162472345	1.989318414	81	ENSG00000157315	TMED6	PRO34237|SPLL9146|p24g5
chr15:77287899-77287949	-0.160599259	1.218326149	498	ENSG00000140368	PSTPIP1	CD2BP1|CD2BP1L|CD2BP1S|H-PIP|PAPAS|PSTPIP
chr2:120435949-120435999	-0.158196397	1.735242015	-769	ENSG00000144120	TMEM177	-
chr19:10213271-10213321	-0.156268897	1.666578238	37	ENSG00000130812	ANGPTL6	AGF|ARP5
chr3:186383386-186383436	-0.156128985	1.132529057	-330	ENSG00000113905	HRG	HPRG|HRGP|THPH11
chr7:47578960-47579010	-0.156117216	1.852680406	42757	ENSG00000136205	TNS3	TEM6|TENS1
chr9:130027020-130027070	-0.151590851	1.100445885	289	ENSG00000136895	GARNL3	bA356B19.1
chr7:30185315-30185365	-0.151077171	1.882078628	10788	ENSG00000180354	MTURN	C7orf41|Ells1
chr22:25595955-25596005	-0.150739866	1.969023879	163	ENSG00000100053	CRYBB3	CATCN2|CRYB3|CTRCT22
chr19:39108529-39108579	-0.144201425	1.63390524	121	ENSG00000104814	MAP4K1	HPK1
chr13:49975418-49975468	-0.137591041	1.803954373	231	ENSG00000102547	CAB39L	MO25-BETA|MO2L|bA103J18.3
chr17:4463371-4463421	-0.137424463	2.864875349	495	ENSG00000167741	GGT6	-
chr22:29712045-29712095	-0.13151863	1.088927371	-325	ENSG00000100276	RASL10A	RRP22
chr6:35992685-35992735	-0.129511269	1.723587991	-297	ENSG00000112053	SLC26A8	SPGF3|TAT1
chr10:85953953-85954003	-0.125623735	1.605811133	-413	ENSG00000148600	CDHR1	CORD15|PCDH21|PRCAD|RP65
chr17:42248358-42248408	-0.125518276	1.258604425	309	ENSG00000161664	ASB16	-
chr3:149191624-149191674	-0.124915995	1.049456873	-719	ENSG00000169903	TM4SF4	ILTMP|il-TMP
chr19:46526317-46526367	-0.12482014	2.471220527	214	ENSG00000008438	PGLYRP1	PGLYRP|PGRP|PGRP-S|PGRPS|TAG7|TNFSF3L
chr18:3412088-3412138	-0.122744427	1.164736433	188	ENSG00000177426	TGIF1	HPE4|TGIF
chr19:48389562-48389612	-0.121689293	1.338184184	67	ENSG00000105398	SULT2A1	DHEA-ST|DHEAS|HST|ST2|ST2A1|ST2A3|STD|hSTa
chr1:161207966-161208016	-0.118912822	2.356087049	9	ENSG00000143257	NR1I3	CAR|CAR1|MB67
chr20:42187356-42187406	-0.118151747	2.831352603	-254	ENSG00000101049	SGK2	H-SGK2|dJ138B7.2
chr11:47400113-47400163	-0.115011167	1.400231211	-11	ENSG00000066336	SPI1	OF|PU.1|SFPI1|SPI-1|SPI-A
chr18:56529784-56529834	-0.107807218	1.057177415	-23	ENSG00000074657	ZNF532	-
chr1:29139522-29139572	-0.104360463	1.754037103	893	ENSG00000116329	OPRD1	OPRD
chr6:36972027-36972077	-0.104201595	3.404583764	-1371	ENSG00000146192	FGD2	ZFYVE4
chr9:33448382-33448432	-0.103803226	1.090386123	-776	ENSG00000165272	AQP3	AQP-3|GIL
chr17:78195518-78195568	-0.100108393	1.406972598	1343	ENSG00000181045	SLC26A11	-
chr11:2891402-2891452	-0.095710816	1.382466845	164	ENSG00000237941	KCNQ1DN	BWRT|HSA404617
chr3:137851111-137851161	-0.09351994	1.883825442	93	ENSG00000118017	A4GNT	alpha4GnT
chr6:27841865-27841915	-0.093386082	1.630038256	-601	ENSG00000275126	HIST1H4L	H4.k|H4/k|H4FK
chr14:23525003-23525053	-0.091530907	2.246563874	1719	ENSG00000139880	CDH24	CDH11L
chr20:56726093-56726143	-0.089255435	2.650178811	135	ENSG00000124237	C20orf85	LLC1|bA196N14.1
chr16:1844962-1845012	-0.086725674	1.785165395	-78	ENSG00000099769	IGFALS	ACLSD|ALS
chr17:3378397-3378447	-0.084828624	1.162252683	-874	ENSG00000108381	ASPA	ACY2|ASP
chr8:143781644-143781694	-0.078252769	1.973650547	140	ENSG00000160886	LY6K	CT97|HSJ001348|URLC10|ly-6K
chr5:131593812-131593862	-0.070149146	1.783915938	486	ENSG00000131435	PDLIM4	RIL
chr11:10715360-10715410	-0.065691519	2.132827918	150	ENSG00000072952	MRVI1	IRAG|JAW1L
chr11:32449450-32449500	-0.060790262	1.295607635	2888	ENSG00000184937	WT1	AWT1|GUD|NPHS4|WAGR|WIT-2|WT33
chr2:3642867-3642917	-0.059274616	1.722922438	470	ENSG00000118004	COLEC11	3MC2|CL-K1-I|CL-K1-II|CL-K1-IIa|CL-K1-IIb|CLK1
chr19:36499326-36499376	-0.056582035	3.381535748	344	ENSG00000181392	SYNE4	C19orf46|DFNB76|KASH4|Nesp4
chr5:131592959-131593009	-0.056463935	1.856287221	-367	ENSG00000131435	PDLIM4	RIL
chr2:45839653-45839703	-0.050480737	1.987820418	-1245	ENSG00000068784	SRBD1	-
chr19:51472725-51472775	-0.049173895	2.237347598	179	ENSG00000167755	KLK6	Bssp|Klk7|PRSS18|PRSS9|SP59|hK6
chr11:32452608-32452658	-0.045559595	1.611020676	-270	ENSG00000184937	WT1	AWT1|GUD|NPHS4|WAGR|WIT-2|WT33
chr5:154092109-154092159	-0.044800555	2.081753334	-328	ENSG00000155506	LARP1	LARP
chr11:62474910-62474960	-0.040743337	1.304504707	-131	ENSG00000162188	GNG3	-
chr7:141695759-141695809	-0.040391941	1.176734039	105	ENSG00000257335	MGAM	MG|MGA
chrX:41306271-41306321	-0.036884246	1.753364404	-417	ENSG00000188937	NYX	CLRP|CSNB1|CSNB1A|CSNB4|NBM1
chr1:19614851-19614901	-0.03541274	1.266299969	404	ENSG00000162482	AKR7A3	AFAR2
chr3:45188208-45188258	-0.028190843	2.135333009	-319	ENSG00000163814	CDCP1	CD318|SIMA135|TRASK
chr1:224370155-224370205	-0.025124146	1.162640954	-730	ENSG00000143753	DEGS1	DEGS|DEGS-1|DES1|Des-1|FADS7|MIG15|MLD
chr1:6639570-6639620	-0.023470757	1.934360655	-456	ENSG00000204859	ZBTB48	HKR3|TZAP|ZNF855|pp9964
chr3:195310883-195310933	-0.021227146	1.222190818	168	ENSG00000189058	APOD	-
chr3:38070460-38070510	-0.018927947	1.498797444	669	ENSG00000187091	PLCD1	NDNC3|PLC-III
chr7:142982463-142982513	-0.018863672	2.691432683	445	ENSG00000178826	TMEM139	-
chr7:139763239-139763289	-0.018565735	1.639404691	257	ENSG00000059378	PARP12	ARTD12|MST109|MSTP109|ZC3H1|ZC3HDC1
chr11:62752119-62752169	-0.016931654	1.532446456	351	ENSG00000197901	SLC22A6	HOAT1|OAT1|PAHT|ROAT1
chr2:161056639-161056689	-0.014645797	1.299619875	160	ENSG00000115221	ITGB6	AI1H
chr19:54726843-54726893	-0.012937672	1.158090936	19742	ENSG00000244482	LILRA6	CD85b|ILT-8|ILT5|ILT8|LILRB3|LILRB6
chr10:62761819-62761869	-0.01143576	1.620662874	-618	ENSG00000072422	RHOBTB1	-
chr11:17498819-17498869	-0.010808233	1.6924422	-452	ENSG00000006071	ABCC8	ABC36|HHF1|HI|HRINS|MRP8|PHHI|SUR|SUR1|SUR1delta2|TNDM2
chr7:100824169-100824219	-0.010749302	2.059099486	-637	ENSG00000167011	NAT16	C7orf52
chr8:145642291-145642341	-0.007979173	1.816852667	-37	ENSG00000147804	SLC39A4	AEZ|AWMS2|ZIP4
chr4:4864711-4864761	-0.007477191	1.302002072	3344	ENSG00000163132	MSX1	ECTD3|HOX7|HYD1|STHAG1
chr10:99344969-99345019	-0.005578952	2.211664218	892	ENSG00000241935	HOGA1	C10orf65|DHDPS2|DHDPSL|HP3|NPL2
chr17:6899888-6899938	-0.005550209	3.001407371	529	ENSG00000108839	ALOX12	12-LOX|12S-LOX|LOG12
chr7:73245564-73245614	-0.003352709	2.992652787	396	ENSG00000189143	CLDN4	CPE-R|CPER|CPETR|CPETR1|WBSCR8|hCPE-R
chr2:233391265-233391315	-0.000281744	2.579124568	420	ENSG00000135902	CHRND	ACHRD|CMS2A|CMS3A|CMS3B|CMS3C|FCCMS|SCCMS
